# Supplementary material for: Rapid diversification associated with a macroevolutionary pulse of developmental plasticity
Source: eLife. 2015 Feb 4;4:e05463. doi: 10.7554/eLife.05463 (PMC4357287; doi:10.7554/eLife.05463)
Supplement: Supplementary file 1. — Two tree files and a multiple sequence alignment file. DOI: http://dx.doi.org/10.7554/eLife.05463.016 [file elife05463s005.txt]

#This supplementary data file contains two tree files and a multiple sequence alignment file.


#Bayesian tree of Rhabditina, inferred using a concatenated alignment of 18S, 28S, ribosomal protein, and RNA polymerase gene sequences partitioned into four subsets: two for the 18S and 28S rRNA genes, analyzed under a "mixed" + G model, and the third and fourth for the combined ribosomal protein genes and RNA polymerase, respectively, which were analyzed under a codon + G model.

(((((((((((((((((Butlerius_sp:0.05614205,Diplogastrellus_sp:0.04890831)1.000:0.05284545,Mehdinema_alii:0.2789898)0.995:0.02136941,(Diplogastrellus_gracilis:0.1528174,(Fuchsnema_sp:0.09676075,Fuchsnema_halleri:0.07857827)1.000:0.1835311)1.000:0.0400985)1.000:0.01863458,(Pseudodiplogasteroides_sp:0.2104434,(Rhabditidoides_sp:0.2077702,(Diplogasteroides_sp:0.02099786,Diplogasteroides_magnus:0.01862959)1.000:0.1739678)0.619:0.02036219)1.000:0.01407149)1.000:0.01656155,(Levipalatum_texanum:0.1819481,(Rhabditolaimus_sp_1:0.1605121,Rhabditolaimus_sp_2:0.1035874)1.000:0.04794166)1.000:0.05826629)1.000:0.01863383,(Oigolaimella_attenuata:0.06812517,Oigolaimella_sp:0.05346854)1.000:0.1871751)1.000:0.01140884,(((((((Pristionchus_maupasi:0.04335094,Pristionchus_pacificus:0.05020572)0.940:0.008131391,Pristionchus_uniformis:0.06131998)1.000:0.01735352,Pristionchus_fissidentatus:0.05357543)1.000:0.02459573,Pristionchus_elegans:0.1134512)1.000:0.149436,Parapristionchus_giblindavisi:0.1460256)1.000:0.04141521,(Micoletzkya_buetschlii:0.08775388,(Micoletzkya_japonica:0.0808396,(Micoletzkya_sp:0.09076896,Micoletzkya_inedia:0.08184781)1.000:0.01572646)1.000:0.02419129)1.000:0.09718626)1.000:0.01606199,(((Acrostichus_halicti:0.05805905,Acrostichus_nudicapitatus:0.07175844)1.000:0.07248971,Acrostichus_rhynchophori:0.197169)1.000:0.04974096,(Diplogasteriana_schneideri:0.01874384,Diplogasetriana_sp:0.005034275)1.000:0.1538908)1.000:0.07321462)1.000:0.01699681)1.000:0.01233642,((((Fictor_sp_2:0.03402922,Fictor_sp_1:0.03236223)1.000:0.09834478,Fictor_stercorarius:0.1797913)1.000:0.02429174,(Sudhausia_aristotokia:0.07350455,Sudhausia_crassa:0.0395294)1.000:0.1156846)1.000:0.1251054,((((Mononchoides_sp_1:0.02173479,Mononchoides_sp_2:0.03174514)1.000:0.02658032,Mononchoides_sp_3:0.03523516)1.000:0.08442546,(Neodiplogaster_sp:0.09244218,Neodiplogaster_crenatae:0.09504109)1.000:0.0473514)1.000:0.02613289,(Tylopharynx_foetida:0.1463854,(Paroigolaimella_stresemanni:0.1831917,(Eudiplogasterium_levidentum:0.1103977,(Sachsia_zurstrasseni:0.03412489,Paroigolaimella_micura:0.03222809)0.999:0.02007917)0.995:0.018385429)1.000:0.02986858)1.000:0.02808999)1.000:0.06502873)1.000:0.01652982)1.000:0.08653225,(((Teratodiplogaster_sp_2:0.03316788,Teratodiplogaster_sp_1:0.1179829)1.000:0.03855843,Parasitodiplogaster_maxinema:0.06039944)1.000:0.1240324,((Allodiplogaster_hylobii:0.08576359,Allodiplogaster_sp_1:0.07873821)0.989:0.02529839,Allodiplogaster_sudhausi:0.1411982)1.000:0.02932731)1.000:0.05620185)1.000:0.04297055,(Koerneria_luziae:0.1513211,Koerneria_sp_2:0.1207472)1.000:0.1838762)1.000:0.03190313,Leptojacobus_dorci:0.2679125)1.000:0.05214769,(Rhabditoides_inermis:0.3897371,(((Caenorhabditis_angaria:0.1166039,(Caenorhabditis_elegans:0.05814221,Caenorhabditis_briggsae:0.06673305)1.000:0.07842165)1.000:0.2579153,(Protorhabditis_sp:0.2240482,Diploscapter_sp:0.1661882)1.000:0.2926101)1.000:0.05026245,(Cruznema_tripartitum:0.2555071,((Choriorhabditis_cristata:0.3244608,Heterorhabditis_bacteriophora:0.1725454)0.988:0.02957048,((Rhabditis_brassicae:0.4319802,Pellioditis_sp:0.3721125)1.000:0.04676651,(Rhabditis_rainai:0.2502106,((Oscheius_guentheri:0.07367139,Oscheius_tipulae:0.0807589)1.000:0.2053677,(Oscheius_myriophila:0.03706224,(Oscheius_carolinensis:0.0584084,Rhabditis_colombiana:0.02168828)0.987:0.01284749)1.000:0.06574171)1.000:0.05980201)0.990:0.035425)1.000:0.0360969)1.000:0.02733521)1.000:0.02042116)1.000:0.2311125)1.000:0.05484239)0.543:0.01039337,((((((Teratorhabditis_palmarum:0.03863086,Teratorhabditis_synpapillata:0.03083831)1.000:0.09538352,Teratorhabditis_mariannae:0.03724895)1.000:0.1031276,(Mesorhabditis_acidophila:0.1150987,Parasitorhabditis_obtusa:0.07557955)1.000:0.04594342)1.000:0.04145241,Distolabrellus_veechi:0.09700457)1.000:0.07312734,(Pelodera_teres:0.3480415,Pelodera_cylindrica:2.181825)0.988:0.09707788)0.986:0.05265456,Pelodera_strongyloides:0.9281067)1.000:0.1618219)0.999:0.03749049,(Bunonema_sp:0.2349009,Bunonema_reticulatum:0.1574348):0.4545342)1.000:0.02262675,(Myolaimus_byersi:0.3876549,(Poikilolaimus_oxycercus:0.1448926,Poikilolaimus_floridensis:0.04030726)1.000:0.1531863)0.663:0.02892207)0.900:0.03164665,(Odontopharynx_longicaudata:0.183385,Brevibucca_saprophaga:0.5312293)1.000:0.07889581)0.889:0.12453296,((Strongyloides_ratti:1.027567,Panagrellus_redivivus:0.5439588)1.000:0.1338882,Zeldia_punctata:0.2973223)1.000:0.00429424);


#Maximum likelihood tree of Rhabditina, inferred using a concatenated alignment of 18S, 28S, ribosomal protein, and RNA polymerase gene sequences partitioned into three subsets: two subsets for the 18S and 28S rRNA genes, which were analyzed using GTR + G model, and a third subset for the translated ribosomal protein and RNA polymerase genes analyzed under an IG + G model.

((((((((((((((((Butlerius_sp:0.026733099,Diplogastrellus_sp:0.020997373)100:0.021995734,Mehdinema_alii:0.13446714)23:0.00764846,(Diplogastrellus_gracilis:0.08206687,(Fuchsnema_sp:0.024875574,Fuchsnema_halleri:0.014678994)100:0.09594839)96:0.021938905)27:0.00848626,(Pseudodiplogasteroides_sp:0.0969768,(Rhabditidoides_sp:0.11442606,(Diplogasteroides_sp:0.011433138,Diplogasteroides_magnus:0.006123467)100:0.08975903)32:0.010133624)21:0.0065433295)86:0.01194602,(Levipalatum_texanum:0.09386428,(Rhabditolaimus_sp_1:0.0772068,Rhabditolaimus_sp_2:0.04525322)100:0.034219306)100:0.03883454)99:0.014566944,(Oigolaimella_attenuata:0.021055887,Oigolaimella_sp:0.016608598)100:0.110473394)66:0.006091001,(((((((Pristionchus_maupasi:0.034964792,Pristionchus_pacificus:0.012526964)68:0.006809322,Pristionchus_uniformis:0.02070007)95:0.010890811,Pristionchus_fissidentatus:0.02244532)96:0.012885038,Pristionchus_elegans:0.07599146)100:0.10264827,Parapristionchus_giblindavisi:0.06456215)96:0.018085558,(Micoletzkya_buetschlii:0.021017812,(Micoletzkya_japonica:0.023446906,(Micoletzkya_sp:0.030504445,Micoletzkya_inedia:0.02770858)95:0.0075016357)96:0.010827576)100:0.05202767)83:0.008943418,(((Acrostichus_halicti:0.02778047,Acrostichus_nudicapitatus:0.034175284)100:0.033395156,Acrostichus_rhynchophori:0.08872985)100:0.03400904,(Diplogasteriana_schneideri:0.0068608182,Diplogasetriana_sp:0.002820116)100:0.054250043)100:0.045987416)66:0.008269745)74:0.008028335,((((Fictor_sp_2:0.013128332,Fictor_sp_1:0.012027476)100:0.05773318,Fictor_stercorarius:0.098887324)62:0.01259728,(Sudhausia_aristotokia:0.022783255,Sudhausia_crassa:0.0149856005)100:0.06664121)100:0.08833086,((((Mononchoides_sp_1:0.010245834,Mononchoides_sp_2:0.01471772)99:0.0122699365,Mononchoides_sp_3:0.016623784)100:0.039437886,(Neodiplogaster_sp:0.044325393,Neodiplogaster_crenatae:0.04542726)87:0.02153676)99:0.01368063,(Tylopharynx_foetida:0.05379169,(Paroigolaimella_stresemanni:0.08883111,(Eudiplogasterium_levidentum:0.051762797,(Sachsia_zurstrasseni:0.012169459,Paroigolaimella_micura:0.0131009985)80:0.0102290725)44:0.00803725)47:0.00888057)100:0.01969506)100:0.038586628)86:0.011420502)100:0.054543227,(((Teratodiplogaster_sp_2:0.017635906,Teratodiplogaster_sp_1:0.045279477)77:0.012031022,Parasitodiplogaster_maxinema:0.030693296)100:0.048768185,(Allodiplogaster_hylobii:0.039969753,(Allodiplogaster_sp_1:0.03668775,Allodiplogaster_sudhausi:0.06800848)61:0.004840516)87:0.01340016)100:0.029533146)100:0.02394294,(Koerneria_luziae:0.06333747,Koerneria_sp_2:0.050725613)100:0.1008265)92:0.017880978,Leptojacobus_dorci:0.1335816)87:0.021167163,(((((((Teratorhabditis_palmarum:0.016384263,Teratorhabditis_synpapillata:0.014934126)100:0.040186267,Teratorhabditis_mariannae:0.01873395)100:0.043593377,(Mesorhabditis_acidophila:0.054999262,Parasitorhabditis_obtusa:0.036196075)97:0.022326447)91:0.018278172,Distolabrellus_veechi:0.03738543)100:0.038566135,(Pelodera_teres:0.1723343,Pelodera_cylindrica:1.1292516)66:0.044314183)65:0.02669045,Pelodera_strongyloides:0.52050847)99:0.07639112,(Rhabditoides_inermis:0.21272431,(((Caenorhabditis_angaria:0.033199206,(Caenorhabditis_elegans:0.0101997005,Caenorhabditis_briggsae:0.009977988)100:0.034818403)100:0.12853847,(Protorhabditis_sp:0.108754985,Diploscapter_sp:0.08591862)100:0.14916563)95:0.024176855,(Cruznema_tripartitum:0.12512627,((Choriorhabditis_cristata:0.15261012,Heterorhabditis_bacteriophora:0.05957587)54:0.011889616,((Rhabditis_brassicae:0.22031082,Pellioditis_sp:0.17423742)76:0.024026535,(Rhabditis_rainai:0.114354625,((Oscheius_tipulae:0.039081424,Oscheius_guentheri:0.033948)100:0.100517556,(Oscheius_myriophila:0.016546141,(Oscheius_carolinensis:0.027713858,Rhabditis_colombiana:0.009578608)65:0.0054932013)100:0.028171098)99:0.028672483)74:0.01603988)85:0.01832613)52:0.010608788)58:0.007831563)100:0.117716864)58:0.023718283)20:0.007327868)52:0.017495582,(Bunonema_sp:0.1307709,Bunonema_reticulatum:0.07237295):0.27347952)100:0.010221616,(Myolaimus_byersi:0.18956219,(Poikilolaimus_oxycercus:0.06852121,Poikilolaimus_floridensis:0.01929914)100:0.06961028)8:0.011427927)22:0.010164309,(Odontopharynx_longicaudata:0.08342059,Brevibucca_saprophaga:0.2712977)65:0.04201505)15:0.034755055,(Strongyloides_ratti:0.6935482,(Panagrellus_redivivus:0.38734794,Zeldia_punctata:0.12073155)74:0.039091613)67:0.0011984502);


# Concatenated alignment of 18S, 28S, ribosomal protein, and RNA polymerase gene sequences of 87 species of Rhabditina and three outgroup taxa.

>Bunonema_reticulatum
CATGT-TACAAAACTTGGGCGAATTCGCGGACGGCTCATTA-CAACAGAGATCATTTGCTTGATTTAGA-TTCCCAAGTGGATAACTTTGGTAATTCTGGAGCTAATACATGCC-TCGAT-GCCCTGACGGAAAGGGTGCAGTTATTAG-ATCAAAACCAAACGGGCTCCCGTTTTGTTGACTCTGAATAA-CCATTCCGATCGCATGGTC-TTGTACCGGCGACGTATCATTTCAAGACTCTGCCGTATCA-ACTTCCGATGGGAGGTCATGTGCCTCCCATGGTTGTGACGGGTAACGGAGAATAAGGGTTCGACTCCGGAGAGGGAGCCTGAGAAACGGCTACCACATCCAAGGAAGGCAGCAGGCGCGCAAATTACCCACTCTCAGCACGAGGAGGTAGTGAATAGAAATAACAAAGTAGATGTCTTT-GATGTCTACTATTG-GAATGGGTACAATTTAAAACCCATAACGAGGACCTATGAGAGGGCAAGTCTGGTGCCAGCAGCCGCGGTAATTCCAGCTCTCATGGCGTATATCGTCATTG-TTGCAGTTAAAAAGCTCGTAGTTGGATGTCAGCGATTGGCCGTGGTCCGCTCTT-TGGGCGACTG-CGTGCCTTCGTTGCGTCGG-TCTTCGGTGGC-TGACA-AGATTACTTTGAACAAATC-AGAGTGCTTAAAACAGGCTTG---TGCCTGAATGATC-TTGCATGGAATAATGGAATAGGACTGCGGTTCTATTTTGTTGGTTCTCGGAACC-GTAGTAATGATTAAGAGGAACAA--ACGGGGGCATTCGTATCGCTGCGCGAGAGGTGAAATTCTTAGACCGTAGCGGGACGCCCAATTGCGAAAGCATTTG-CCAAGAATGTTTTCATTAATC-AAGAACGAAAGTCAGAGGATCGAAGGCGATT-AGATACCGCCCTAGTTCTGACCGTAAACGATACCAACTCGCGATGGTTCA-GCAATGCTCTGAGCCGGAGCGCCCCGGAAACGAAAGTCTTCCGGTTCCGGGGGAAGTATGGTTGCAAAGCTGAAACTTAAAGGAATTGACGGAAGGGCACCACCAGGCGTGGAGCCTGCGGCTTAATTTGACTCAACACGGGAA-AACTC-ACCCGGCCCGGACACTATGATGATTGACAGACTGATA-GCTCTTTCTTGATTTGGTGGTTGGTGGTGCATGGCCGTTCTTAGTTGGTGGA-GCGATTTGTCTGGTTTATTCCGATAACGAACGAGACTCCGACCTACTAAATAGA-AGGCAGATTCTCGCGTCGTGCTACTTCTTAGAGGAATTCGCGGCG-TTTAGCCGCATG-AGATGGAGCAATAACAGGTCTGTGATGCCCTTAGATGTCCGGGGCTGCACGCGGGCTACACTGGCTTTGCCAGCGAGTCCGTGATGGATACG-TCACGGTAA--CCATGAAAGAAAGCCGT-GATTGGGATCGGAAATTGCAATTATTTCCCGTGAACGAGGAATGCCTAGTAGACGTGAGTCATCAACTCACATCGATTACGTCCCTGCCCTTTGTACACACCGCCCGTCGCTGCCCGGGACTGAGTTGCTTCCAGAAAGGCGAGGAGGGATGAACGATATGG-GAGCGCCGTTC-TGCGCTT-GTTGCCTTCCCTAAG-TCCACT--TGAAGA----TCTTGAAAG-GGTGAAAGACCCGTAA-GGGAGG-TGACTTGTGTG--GA-GTG-GTGTGC-C-TAGGAGTAGGGTTGCTTGAAAGTGCAGCCCAAAG-TGGGTGGTAAACCTCATCTAAGGCTAAATATGGCCACGAATCCGATAGCAAACAAGTACCGTGAGGGAAAGTTGCAAAGTACTTTGAAGAGAGAGTTCAATAGAACGTGAAACCGTTGCAAAGGAAGCAAATGA-AACCTAAGGCAGTCC-GTCTCTCTGCGCTTGCGAGGCTG-AATGTCGCTGACGAGCGGTGTGGCGTGATGTCCG-GGGTGCTGAAGGTGGATCAT-TTGACCCGTCTTGAAACACGGACCAAGGAGTTTAGCATGGTCGCGAGTCATTGGGACCC-ATTGGCGAAATGAAAGT-GAA-------TACACGTGAGTCGCGCAGCGATGCAGCGTGGCCCCATGGCGACGGCTTGCCGTGCTGTGGAGGTTGAGCGATCACGCTGAGACCCGAAAGATGGTGAAC-TATGCTTGTGCAGCTTGAA-GCCAGAGGAAACTCTGGTGGAGGAGCGAAGCGGTTCTGACGTGCAAATCGATCGTATGACGTGAGCATAGGGGCGAAAGACTAATCGAACCATCTAGTAGCTGGTTCCTT-CTGAAGTTTCCCTCAGGATAGCTGGAGTACGTTGTATCCGGTAAAGCGAATGATTAGAGGAAT-TGGGGACGAAATGTCCTTAACCTATTGTCAAACTTTCAATGGTTACGAAGCTGCA-CTTTCTTGATTGAAGTGTGGCATGGAATGTG-TGCTCCATGTGGGCCA-TTTTTGGTAAGCAGAACTGGCGATGCGGGATGAACCGAAAGT-CGGGTTAT-GGCGCCCGAGTTCTTGCTCATGAGACCCCAGAAAAGGTGTTAATTGATTTAGACAGCAGGACGGTGGGCATGGAAGTCGCC-ATTCGCTAAGGAGTGTGTAACAACTCACCTGCCGAATCAATTAGCCCTGAAAATGGATGGCGCTTGAGCGAGACGCCCATACCCGACCGTCGAGGATTTGAAAAACTAGCAGATCCCGGCGGGTAAGGAGGT-CGTGGCGGT-TGCGTCGAA-GCTTTGCGCGTGCGCTTAGCTGGAGCAGCCGC-TAGTGCAGATCTTGGTGGTAGTAGCAAATATTCAAG-TGAGATCCTTGAAGACTGAAGTGG-AAAAGGGTTCCACGTGAACAGCAGTTGAACGTGGGTCAGTCGGCCCTAAGTCACGGGCAAATGCCCTGCAAATG-TGAGGCTCGGATGTCG-AAAGGGAATCCGGTTAATATTCCGGAACGTGTTGACGTAACGGTGCTCATTGGGCGGGGTAACCCAAAAGTCATAGGCTTCTCTGCTCGCTGTCCCGACCAGAGTTCTCTTTTCTGGTTTAGGCGCAGCGCCCC-TGGAATCGGTTCGTCCGGCGATAGGGGTGAAGTGGCCGTAAAGCATTGCATTTCTTGCAGTGTTCGGTGCACAGCGGGCGGACCTTGAAACGCTTATGGCAGCCTTGTC-AGCGCACCGTACCCGATATCCGCAGCAGGTTTCCAAGGTGAACAGCCTCTAGTCGATAGAATAATGTAGGTAAGGG-AAGTCGGCAAATTTGATCCGTAACTTCGGGAAATGGATTGGCTCTGAAAGCTGGGGC-GGTTGGGCTGCGTGTCGAAGCAGCGGCGAGGGCTCACGTCTGCGCGAGGCCCTGAGCGCGGGCTAGT-GGCAGA-TGCGCTCTGTGGACATTCGTA-GTT--TGT-GTGCGGCTCGGTCGT-GCAC-GTCAGCCGTCGCTAAACAGCTGGTTCAGAACTGGCACGGACTCAGGGAATCCGACTGTCTAATTAAAACAGAGGAGACGGATGGTCCTTG-CGGACGTTGACCGTCTCTGATTTCTGCCCAGTGCTCTGAATGTCAAGGCGGTGAAACCCG--ACCAAGCGCGGGTAAACGGCGGGAGTAACTATGACTCTCTTAAGGTAGCCAAATGCCTCGTCATCTAATTAGTGACGCGCATGAATGGATTAACGAGATTCCCACTGTCCCTATCTACTATCTAGCGAAACCACAGCCAAGGGAACGGGCTTGGCACAAACAGCGGGGAAAGAAGACCCTGTTGAGCTTGACTCTAGATTGACTCTGTGAAAAGTCATGAGAGGTGTAGCATAAGTGGGAGACTTCGGTCGACCTTGAAATACCACTACTTTCATCGACTCTTTACTTATTCGGTAAAACGAGAATTGGCCGTGCCTTATATTGTGGAG-TGAAGACGGGTCGCTTGGCGA-CCTGT-CGACTTGCCCCGAAGACAGTGTCTGTCGGGGAGTTTGACTGGGGCGGTACATCTGTCAAATCGTAACGCAGGTGTCCTAAGGTTAGCTCAGTGAGGACAGAAACCTCACGTAGAGCAAAAGGGCAAATGCTCGCTTGATCTTGATTTTCAGTAAGAATACAGACCGCGAAAGCGCGGCCTATCGATCCTTTTGGA---TGGAAGGT-TTCCAATAAGAGGTGCCAGAAAAGTTACCACAGGGATAACTGGCTTGTGGCGGCCAAGCGTCCATAGCGACGTCGCTTTTTGATCCTTCGATGTCGGCTCTTCCTATCATTGCGAAGCAGAATTCGCCAAGCGTTGGATTGTTCACCCTCTAAT-AGGGAACGTGAGCTGGGTTTAGACCGTCGTGAGACAGGTTAGTTTTACCCTACTGTTGACGTGTTGTTGCAATAGTAATCAAGTTTAGTACGAGAGGAACCGCTTGTTCAGACATTT-GGTAT-TGGGCCTGCCCGATCGGGCAATGGTTCGAAGCTACCATCTG-AAGAATTATGACTGAAAGCCTCTAAGTCAGAAATCTGCCTAGACTTTCAATGATAT--TCGCT-TCCC-GACGTTGGGAG-GCTAAA-CTATGTGGCGTTCGCGTCACAG--CATATGCCCTACTCGATGGCCCGGCCGTACGGCGGACACCCGTGCGGTTGCCAAAGCTGTACCACAAT-GACGGGGC-GCTAAATCTCTTGCATAAGACTT-GACTACTGGTCATGGTGTTGTAAACAGTAGAGC---------------------------------------------------------------------------------------------------------------------------------------------------------------------------------------------------------------------------------------------------------------------------------------------------------------------------------------------------------------------------------------------------------------------------------------------------------------------------------------------------------------------------------------------------------------------------------------------------------------------------------------------------------------------------------------------------------------------------------------------------------------------------------------------------------------------------------------------------------------------------------------------------------------------------------------------------------------------------------------------------------------------------------------------------------------------------------------------------------------------------------------------------------------------------------------------------------------------------------------------------------------------------------------------------------------------------------------------------------------------------------------------------------------------------------------------------------------------------------------------------------------------------------------------------------------------------------------------------------------------------------------------------------------------------------------------------------------------------------------------------------------------------------------------------------------------------------------------------------------------------------------------------------------------------------------------------------------------------------------------------------------------------------------------------------------------------------------------------------------------------------------------------------------------------------------------------------------------------------------------------------------------------------------------------------------------------------------------------------------------------------------------------------------------------------------------------------------------------------------------------------------------------------------------------------------------------------------------------------------------------------------------------------------------------------------------------------------------------------------------------------------------------------------------------------------------------------------------------------------------------------------------------------------------------------------------------------------------------------------------------------------------------------------------------------------------------------------------------------------------------------------------------------------------------------------------------------------------------------------------------------------------------------------------------------------------------------------------------------------------------------------------------------------------------------------------------------------------------------------------------------------------------------------------------------------------------------------------------------------------------------------------------------------------------------------------------------------------------------------------------------------------------------------------------------------------------------------------------------------------------------------------------------------------------------------------------------------------------------------------------------------------------------------------------------------------------------------------------------------------------------------------------------------------------------------------------------------------------------------------------------------------------------------------------------------------------------------------------------------------------------------------------------------------------------------------------------------------------------------------------------------------------------------------------------------------------------------------------------------------------------------------------------------------------------------------------------------------------------------------------------------------------------------------------------------------------------------------------------------------------------------------------------------------------------------------------------------------------------------------------------------------------------------------------------------------------------------------------------------------------------------------------------------------------------------------------------------------------------------------------------------------------------------------------------------------------------------------------------------------------------------------------------------------------------------------------------------------------------------------------------------------------------------------------------------------------------------------------------------------------------------------------------------------------------------------------ATGGGCGGCCGCGAGGGACTCATCGACACGGCCGTGAAGACGGCCGAGACGGGCTATATCCAGAGACGACTCATCAAGGCCATGGAGTCCGTCATGGTCAACTACGACGGAACGGTGSGCAACTCTATCGGACAACKGGKGCAGCTGCGYTACGGTGAGGACGGTCTGGATGGCACGTGGGTGGAGAACCAGMCCATSCCCACTATGAAGCCGAACGACGCGCTCTTCGAGAAGGAATTCAAACTGGATCTGGGTGACGATCGGTTGCTTCGGAGGATCTACACCGAGGATGTAATCCGTTCTCTCCAGTCGAGCGCTGTGGAGGAGGAGTGGAAGCAGCTGGTGAAGGACCGGCGCACACTGCGCGAGATCTTCCCGAAGGGCGACGCGAAGGTGGTGTTGCCGTGCAACGTGCAGAGGCTCATCTGGAACGCACAGAAGATCTTCCACGTTGAGATTCGGCGTCCGGTCTCCCTGTCTCCGCTGCGCGTGATCGAGGGCGTACGTGAGCTGACGGCGCGGCTCGTGATCGTGTCGGGCGAGGACCACATCTCGCAGCACGCACAGGAGAATGCGACGCTGCTCATCAAGATCCTGCTCCGCTCCACGCTCTGCTCCCGCAAGATGGCCGAGCAGCACCGGCTGAACGCGGAGGCCTTCGAGTGGCTCCTTGGAGAGGTGNNNACGCGCTTCCAGCAGGCCNNNNNNNNNNNNNNNNNNNNNNNNNNNGCGCTCGCTGCTCAGTCGCTNGGAGAGCCCGCCACGCAGATGACACTGAACACGTTCCACTATGCSGGCGTCTCCGCAAAGAACGTCACCCTCGGTGTTCCCCGCCTGAAGGAGATCATCAACGTGTCGAAGCAGCCCAAGACTCCCTCTCTCACGGTGTTCCTGAGGGGCGCGGCCGCGAAGGACGCGGAGAAGGCGAAGGACGTGCTTTGTCGTCTCGAGCACACCACGCTCCGCAAAGTGACGGCGAACACGGCCATCTACTACGACCCGGACCCGGTGAAYACGCAGATYGCAGAGGACGCAGAGTGGGTATCAATCTTCTACGAGATGCCCGACGTGGACCACGCGCGCGTGTCGCCCTGGCTGCTCCGCATCGAACTCGACCGCAAGAGGATGACCGACAARAAGCTGACCATGGACGCCGTGGCGGATTGCATTCGGCGCGGCTTTGGAGACGACCTCAATATCGTGTACACGGACGACAACGCGGAGAAGCTCGTCATTCGTATCCGCATCGCCAACTCGGAYGCGGAGGAGGAGCAAGTGGACAAAATGGAGGACGACGGCTTCCTGCGGTGCATCGAAGCCAACATGCTGTCCGAGCTGACGCTCCARGGCATCGAGTCCATCACGAAGGTGTACATGCACAAGCCGACTACGGACGACAAGAAGAGGATGGTGATCACGCCCGAGGGYGGCTTCAAGGCTGTYGCCGAGTGGCTGCTCGAGACCGACGGCACGGCACTGCTYAAGGTACTGAGTGACCGCGACGTGGACCCGGTGCGCACCACGTCGAACGACATCTGCGAGATCTTCGCAGTGCTCGGCATCGAAGCCGTGCGCAAGGCCATCGAGCGTGAAATGCACCAAGTGATCTCGTTCGACGGCTCCTACGTGAACTACCGACATCTCGCACTGCTGTGCGACGTGATGACCGCTAAGGGTCATCTGATGGCGATCACT
>Bunonema_sp
CATGT-GTAAGAACATGGGCAAATCCGCGGAAAGCTCATTA-AAATAGAGCCAATTTGCTTGATTTTGATATTTT---TGGATATCTCTGGTAATTCTGGAGCTAATACATGCC-TCAAG-TCCCTGACGGAAAGGGCGCAGTTATTAG-AACAAAACCATCTGGGCGCCCGTCTTGTTGAATCTGAATAA-CCAAGATTATCGCATGGTC-TCGTACCGGCGATGGTTCATGTCAAGGCTCTATCCTATCA-ACTGTCGATGGGAGGCTAACGTCCTCTCATGGTGGTGACGGGTAACGGAGAATTAGGGTTCGACTCCGGAGAGGGAGCCTGAGAAACGGCTACCACATCCAAGGAAGGCAGCAGGCGCGTAAATTACCCACTCTCGGTTCGAGGAGGTAGTGAATAGAAATAACGAAGCAGATGTCTTT-GATGTCTGCTATTG-GATTGGGTACAACTTAAAACCCATAACGAGTATCAATGAGAGGGCAAGTCTGGTGCCAGCAGCCGCGGTAATTCCAGCTCTCATGGCGTATATCGTCATTG-TTGCAGTTAAAAAGCTCGTAGTTGGCATTCAGCGTCTGGCCATGGTCCGTCCTT-TGGGCGACTG-TGCGCCAACGTTGTGTCGG-TCTACGGTGGC-TGGCA-AGATTACTTTGAATAAATC-AGAGTGCTTAAAACAGGCTGT---TGCCTGAATGGAT-TTGCATGGAATAATGGAATAGGACTAGGGTTCTATTTTGTTGGTTTTCGGAACC-ATAGTAATGATTAAAAGGAACAA--TCGGGGGCATCCGTATCGCTACGCGAGAGGTGAAATTCTTAGACCGTAGCGG-------NNNTGCGAAAGCATTTG-CCAAGAATGTTTTCATTAATC-AAGAACGAAAGTCAGAGGATCGAAGGCGATT-AGATACCGCCCTAGTTCTGACCGTAAACGATACCTACTCGCGATGGTCCA-GCAATGCTCTAGGCCGGAGCGCCCCGGAAACGAAAGTCTTCCGGTTCTGGGGGAAGTATGGTTGCAAAGCTGAAACTTAAAGGAATTGACGGAAGGGCACCACCAGGCGTGGAGCCTGCGGCTTAATTTGACTCAACACGGGAA-AACTC-ACCCGGCCCGGACACTGTGATGATTGACAGAATGATT-GCTCTTTCTTGATTTAGTGGTTGGTGGTGCATGGCCGTTCTTAGTTGGTGGA-GTGATTTGTCTGGTTTATTCCGATAACGAACGAGACTTTACCCTACTAAATAGA-AGGCACATACCTTTGTGGTCGAACTTCTTAGAGGAATTCGCGGCG-TTTAGTCGCATG-AAAGAAAGCAATAACAGGTCTGTGATGCCCTTAGATGCTCGGGGCTGCACGCGGGCTACACTGGCTTTGACAGCAAGTCCGTGCCTGAGTGG--ATAGGGGAATCGTT-AATCAGAGCCGT-GTTTGGGATTTGGAATTGCAATTATTTCCCGTGAACGAGGAATGCCTAGTAGACGTGAGTCATCAACTCACATCGATTATGTCCCTGCCCTTTGTACACACCGCCCGTCGCTGCCCGGGACTGAGTTGCTTCCAGAAAAGCGAGGAGGGATGAACGGTATAG-GCGTGTCGTTC-TGCGTGT-GGCGTTTTCCCTAAG-TTCTTA--TGAAGA----TCGCGACAG-GGTGAAAGACCCGTTA-GGGAGG-CGTTGTGCGTG--GA-GTG-GCGTGC-C-CTGGAGTAGGGTTGCTTGAAAGTGCAGCCCAAAG-TTGGTGGTAAACCTCATCTAAGGCTAAATATCATCACGAATCCGATAGCAAACAAGTACCGTGAGGGAAAGTTGCAAAGAACTTTGAAGAGAGAGTTCAATAGAATGTGAAACTGTTGCGTTGGAAGCAGATGA-TCCCAAAGGTATTCG-GCTTCTCCGTGCTTGTGCCGTTG-AAGGTCCGTGACGAGCGGTTTGACCGGTTACTCG-GGACATATTTGGTGAGTCAT-TTGGCCCGTCTTGAAACACGGATCAAGGAGTTCAGTGTGGCCGCGAGTCATTGGGCCCC-AAAGGCGCAATGAAAGT-GAG-------CATACGCGATCCGGCCGGCGGCGCAGCGTAGCCCCATGGTAAAGGCTTGCCTTGCTGTGGAGGATGAGCGGTCGCGCTAAGACCCGAAAGATGGTGAAC-TATGCTTGCTCAGCCTGAANGCCAGAGGAAACTCTGGTGGAGGGGCGAAACGGTTCTGACGTGCAAATCGATCGTCTGATGTGAGTATAGGGGCGAAAGACTAATCGAACCATCTAGTAGCTGGTTCCTG-CTGAAGTTTCCCTCAGGATAGCTGGAGTACGTTATATGCGGTAAAGCGAATGATTAGAGGAAT-TGGGAGCGAAATGCTCTTAACCTATTGTCAAACTTTCAATGCGTATGAAGCCTCA-CTTGCTTGATTGAAGTGTGGCATGGAATGTG-TGCTCCGTGTGGGCCA-TTTTTGGTAAGCAGAACTGGTGATGTGGGATGAACCAAGTGC-GAAGTTAC-GGCGCTAGAATTCTTGCTCATGAGACCCCAGAAAAGGTGTTAATTGGTTTAGACAGCAGGACGGTGGGCATGGAAGTCGCC-ATCCGCTAAGGAGTGTGTAACAACTCACCTGCCGAATCAATTAGCCCTGAAAATGGATGGCGCTTGAGCGAGATGCCTATACTTTGCTGTCATTGATTGGAAC--AAACCTGGCTTTGACAGGTAAGCAGAG-TGTGGCGGT-TGCGTTGAAGGCTTTGCGCGTGCGCTTAGCTGGAGCAGCCGT-CAGTGCAGATCTTGATGGTAGTAGCAAATATTCAAG-TGAGATCCTTGAAGACTGAAGTGG-AAAAGGGTTCCACGTGAACAGCAGTTGAACGTGGGTCAGTCGATCCTAAGTGACGGGCAAACGCCCTGCAAATG-TGAGGCTCGATGAGCG-AAAGGGAATTCGGTTAATATTCCGAAACGTATTGGCGAAATGATGCTCATTTGGTGGGGTAACCCAAAAGTTACAGGCCACTCTGCCCGTCGTACCGACCAGAGTTCTCTTCTCTGGTTGAGGCTTGATGTCCC-TGGAATCGATTCGACCGGTGATAGGGATGAAATAGCCGTAAAGCATTGCATTTCTTGCAGTGTTCGGTGCGCGTCGGGCGGACCTTGAAACGCTTGTGACAGCCTTGCC-AATGCATCGTACCTGATATCCGCAACAGGTTTCCAAGGTGAACAGCCTCTAGTCGATAGAATAATGTAGGTAAGGG-AAGTCGGCAAATTTGATCCGTAACCTCGGGATATGGATTGGCTCTGAAAACTGAGAT-GGTTGGGCTGCGCTTTGAAGCAGCGGCGAGGGTTCATGTCTGTGTGTGTCCGCGCGCGCGGGCTAGTGGCTGTG-CTTGCTCTGTGGACATGCGTA-GTT--TGT-GCGGTCGTTGCGGCC-GCAC-GTCAGCCGTCGCTAAACAGTTGATTCAGAACTGGTACGGACTCAGGGAATCCGACTGTCTAATTAAAACAGAGGAGACAGATGGTTTTTG-TGAACGTTGACTGTCTCTGATTTCTGCCCAGTGCTCTGAATGTTAAAGTGAAGAAACTCG--AATAAGCGCGGGTAAACGGCGGGAGTAACTATGACTCTCTTAAGGTAGCCAAATGCCTCGTCATTTAATTAGTGACGCGCATGAATGGATTAACGAGATTCCCACTGTCCCTATCTACTATCTAGCGAAACCACAGCCAAGGGAACGGGCTTGGCAGAAACAGCGGGGAAAGAAGACCCTGTTGAGTTTGACTCTAGATTGACTCTGTGAAAAGTCATGAGAGGTGTAGCATAAGTGGGAGACTTCGGTCGCTCTTGAAATACCACTACTTTCATTGTCTCTTTACTTATTCGGTAAAACGAGAATTGGCTTCGCCTTAGTTTGTGGAT-TGAAGGTGCGTGGCTTGGCCA-TGCGC-TGACTTGCCCCGAAGACAGTGTCTGTCGGGGAGTTTGACTGGGGCGGTACATCTGTCAAATCGTAACGCAGGTGTCCTAAGGTTAGCTCAGTGAGGACAGAAACCTCACGTAGAGTAAAAGGGCAAAAGCTCGCTTGATCTTGATTTTCAGTAAGAATACGGACCGCGAAAGCGTGGCCTATCGATCCTTATGGA---TAGAAGGT-TTCTAATATGAGGTGTCAGAAAAATTACCACAGGGATAACTGGCTGGTGGCGGCCAAGCGTCCATAGCGACGTCGCTTTTTGATCCTTCGATGTCGGCTCTTCCTATCATTGCGAAGCAGAATTCGCCAAGCGTTGGATTGTTCACCCTCTAAT-AGGGAACGTGAGCTGGGTTTAGACCGTCGTGAGACAGGTTAGTTTTACCCTACTGTTGACTGGTTGTTGCGATAGTAATCAAGCTTAGTACGAGAGGAACCGCTGGTTCAGACATTT-GGTAT-TGGATCTGCCCGATCGGGCAATGGTTCGAAGCTACCATCTG-AAGAATTATAACTGAAAGCCTCTAAGTTAGAAGTCTGCCTAGACATTCAATGATAC--TTGCA-TCCC-GTTGTTGGGAG-GCAAGC-GTATGTGGCCTCACGGTCACAG--ATCAAGCCCTAATACATGGCCCGGCTGGCGGCTGTATACGTCGTCGGTTGCCAAAGCTGTATCACAAT-GACGGGGC-GCTAAATCTATTGCATAAGACTT-TACTACTGATCATGGTGTTGTAAACAGTAGAGCATGGGACGCCGTATCCGCGTGCAGCGCAAGGGACCCGGTGGAATCTTCAAGGCCCACACCCACCATCGAAAGGGCGCCGCCAAGCTTCGCCCCATTGACTTCTCCGAGCGACACGGCTACATTCGTGGCGTCGTGAAGAACATCATCCACGATCCCGGTCGTGGTGCGCCTCTGGCCATTGTTCAGTTCCGCGACCCCTACCGCTACAAGACCGTCAAGCACACGATGATCGCCGCCGAGGGCATGTACACCGGCCAGTTTGTCTACTGCGGACGCAAGGCYCAGGTGTCTGTTGGCAACGTGCTGCCGGTCGGTGAGCTCCCCGAAGGTACCACTATCTGCAACCTCGAGGAGAAGGTCGGCGACCGTGGCCGTCTGGCGCGCACCTCCGGCAACTACGCCACCGTCGTCGCCCACAACCCGGAGACAGGCAAGACGCGTGTCCGTCTGCCGTCGGGCGCCAAGAAGGTGGTGCAGAGCATGAACCGCGCCATGATCGGCCTCGTCGCCGGCGGTGGACGCACGGACAAGCCGCTGCTGAAGGCCGGCCGCTCCTACCACAAGTACAAGGCGAAGCGTCACAGCTGGCCTCGCGTGCGTGGTGTGGCCATGAACCCCGTGGAGCATCCCCACGGAGGCGGTAACCACCAGCATATCGGTCATCCGTCCACCGTCAAGCGATCCACCTCCGCCGGCAAGAAGGTCGGTCTTATCGCCGCCCGTCGTACCGGCCGAATCCGCGGTGGCAAGCCCGAGAAGAAGACCAAGGAGGACATCGTC------------------------------------------------------------------------------------------------------------------------------------------------------------------------------------------------------------------------------------------------------------------------------------------------------------------------------------------------------------------------------------------------------------------------------------------------------------------------------------------------------------------------------------------------------------------------------------------------------------------------------------------------------------------------------------------------------------------------------------------------------------------------------------------------------------ATG---AAGCTGATCGAGTCGTCGGACGTGGTGAAGTTCCCCGCGAACGTGACGTTCACGGTGAAGAACCGAGTGGTTCGGGTGAAGGGTCCGCGAGGTGAACTCGTCCGAGACTTCCGACACCAGCAGCTCGAGATCGAGCGAACCGGCAAGAACTCACTCCGCGTTCGCAAGTGGTTCGGACTGCGCAAGGAGTTGGCGGCGATCCGCACCGTCTGCTCGCACATCCAGAACATGATCAAGGGTGTCACCAAGGGATTCCGCTACAAGATGCGCTCCGTCTACGCCCACTTCCCCATCAACGTCTCTCTCCAGGAGAAGAACACCGTTGTCGAGATCCGCAACTTCTTGGGCGAGCGTATCATCCGCCGAGTGCCCCTCCCGACGGGTGTCACGGCCGCCATGTCGACCGCCCAGAAGGACGAGATCATCGTGGAGGGCAACGATCTCCAGCTGGTCTCCCAGGCTGCCGCCCGCATCCAACAGTCCACCACCGTCAAGAACAAGGATATCCGAAAGTTCCTCGACGGCATCTACGTCTCCGAGAAGACGACCATCACGATGGGTCGTCGGCCGGCCCGTTGCTACCGCTACATCAAGAACAAGCCGTACCCCAAGTCGCGGTTCTGTCGGGGTGTGCCCGATCCGAAGATCCGCATCTATGACCTGGGCAAGAAGCGCGGCACGGTCGATGAGTTCCCCGCGTGCGTGCACATGATCTCCAACGAGCGGGAGCATCTCTCGTCCGAGGCCCTGGAGGCGGCCCGCATCTGCGCCAACAAGTATCTGGTGAAGAACTGCGGCAAGGACGCCTTCCATCTGCGTGTCCGCATCCACCCCTGGCACGTCACCCGCATCAACAAGATGCTCTCGTGCGCGGGCGCCGATCGTCTGCAGACGGGCATGCGTGGCGCCTACGGCAAGCCCCAGGGACTGGTGGCCCGCGTCGACATCGGCGACCTGCTGTTCTCGGTGCGCATCAAGGACTCCAACGTCCACCATGCCATCGAGGCCTTCCGCCGTGCCAAGTTCAAGTTCCCCGGCCGACAGTACGTTGTGTTGTCCCGCAAGTGGGGCTTCACCCGGTGGACGCGCGAGCAGTACGAGGAGATGCGATCCAAGGGACGCCTCCAGCCGGACGGTTCCAATGTGAAGCTCATCCGGGAGCACGGCCCTCTCAAGAAGTGGGTGAACAACCCCATC------------------------------------------------------------------------------------------------------------------------------------------------------------------------------------------------------------------------------------------------------------------------------------------------------------------------------------------------------------------------------------------------------------------------------ATGTCGAAGCGAGGACGCGGCGGTACGGCGGGCGCCAAGTTCCGCATCTCGCTCGGTCTGCCCGTGGGCGCCGTCATGAACTGCGCCGACAACACCGGCGCCAAGAACCTTTACGTGATCGCCGTGTTCGGCATCCGCGGTCGCCTCAACCGACTGCCGGCGGCCTGTGTCGGCGACATGTTTGTCGCGTCCGTCAAGAAGGGAAAGCCCGAGCTGCGAAAGAAGGTCCTCCAAGCCGTCGTCATCCGGCAGCGCAAGTCGTTCCGCCGCAAGGACGGCACCTTCATCTACTTCAAGGACAACGCCGGCGTGATTGTCAACAACAAGGGCGAGATGAAGGGATCGGCCATCACGGGTCCCGTCGCGAAGGAGTGCGCCGATGCCTGGCCCCGTATCGCCTCCAATGCGCCGTCCATCGCC------------------------------------------------------------------------------------------------------------------------------------------------------------------------------------------------------------CAGGAGCTGCGCAAGTTCTACCAGAAGAAGAAGTACCTGCCGACCGACCTGCGCCAGAAGAAGACGCGCGCCATGCGGCGGGCACTCACCAAGCACGAGCGGAGCCTCAAGACCCGCAAGCAGGCCAAGAAGGAGTCGCTGTACGCGCCGCGGAAGTACGCCGTCAAGGCGGTTATGGCGTCGGTCACCGTGCCGAAGCTGGTGAAGCCAGACGGGAAGCCACCCAACGACATCGAGAAGCAGATCGCCACGGCACTCCAGGAGCTGACCAGCTCG---TCGGGCCTGAAGGAGCAGCTCCGCGAGCTGTACGTTGTTGGCGCCCAGGAGGTGGACGTCGGCCAGAAGAAGGCCGTCATCGTCTGGGTTCCCTTCCCGCAGCTCCGTCTCTTCCAGAAGATCCAGCCCACACTCGTCCGTGAGCTGGAGAAGAAGCTGAACGGCAAGCATGTGGTGTTCATCGCCAAGAGGCGCATCCTGCCGAAGCCACTCCGCGGCAAGGCCCGCCGGCCCGAGAAGCAAAAGCGCCCTCACTCCCGCACACTGACGGCGGTGCACGAGGCGTATCCTCAACGACCTGGTGTTCCCGGCGGAGATTGTGGCAAGCGGGTGCGCGTCAAGCTG------------------------------------------------------------------------------------------------------------------------------------------------------------------------------------------------------------------------------------------------------------------------------------------------------------------------------------------------------------------------------------------------------------------------------------------------------------------------------------------------------------------------------------------------------------------------------------------------------------------------------------------------------------------------------------------------------------------------------------------------------ACGGTGTTCTCCCATGCCCAGTCGGTGGTGGTGTGCATCGGCTGCAACACGATGCTCTGCCAGCCCACCGGCGGCAAGGCGCGACTCACGGAGGGATGCTCGTTCCGGAAGAAGCCGTACAACATGGACAAGCCCAGCAAGTTGGTTCGTGTCGTGAAGGTGCTCGGCCGTACCGGCTCACAGGGACAGTGCACACAGGTGCGCGTGGAGTTCCTCGACGAC---------------------------------------------------------------------------------------------------------------------------------------------------------------------------------------------------------------------------------------------------------------------------------------------------------------------------------------------------------------------------------------------------------------------------------------------------------------------------------------------------------------------------------------------------------------------------------------------------------------------------------------------------------------------------------------------------------------------------------------------------------------------------------------------------------------------------------------------------------------------------------------------------------------------------------------------------------------------------------------------------------------------------------------------------------------------------------------------------------------------------------------------------------------------------------------------------------------------------------------------------------------------------------------------------------------------------------------------------------------------------------------------------------------------------------------------------------------------------------------------------------------------------------------------------------------------------------------------------------------------------------------------------------------------------------------------------------------------------------------------------------------------------------------------------------------------------------------------------------------------
>Oscheius_guentheri
CATGTATAAAGTTCATCAGAGAAACTGCGAACGGCTCATTA-GAGCAGATATAATATACCCAAGA----TATCCT-TATGGATAACTGCGGTAAATCTGGAGCTAATACACGCA-TCAAA-TACCAGGTCGCTTGGTAGCAGGTATTAG-TAC-AAACCAATCGTCTTCGTAGTTTGTTGACTCTGAATA--CCCAGTATATCGACGG----TTTATCCGTCGAAAACTTG-GAATAGTGTCTGCCCTATCA-GC--TAGATGGTAGTCTATTAGACTACCATGGCGATAACGGGTAACGGAGAATAAGGGTTCGGCTCCGGAGAGGGAGCCTTAGAAACGGCTACCACATCCAAGGAAGGCAGCAGGCGCGTAACTTATCCACT---ACTTCAGTGAGATAGTGACTAAAAATAAAAAGCCAA-TCCTAAC--GGATCGGTTATTT-CAATGAATTGAGCTTAAATAGCTCTATGAGGACCTAGTGGAGGGCAAGTCTGGTGCCAGCAGCCGCGGTAATTCCAGCTCCTCTAGTGTACATCGATATTG-CTGCGGTTAAAAAGCTCGTAGTTTGATTTGGGCTACAGGCGTTGATTCCTCTTT-GAGGTTATC--TTCGCTGTGGCTCAGCTGG-TTTTCTGTGGC-TAGCG-AGATTACTAATACAAAATC-AGATAGATTAAGTAAGGCGAT---TGCCTGAATGGTT-CCTATTGGAATAATGGAATAGGACTTCGGTCTT-ATTTATTGGTTC-TAAGTTC-GAAGTAATGATTAATAGAGACGA-TTCGGGGCTGTTCGTATCATTACGCGAGGGGTGAAATCCGATGACCGTAGTGAGACGCCCAAAAGCGAAAGCATTCA-GCAAGAACGTCTTCATTAATC-AAGAACGAAAGTCAGAGGTTCGAAGGCGATT-AGATACCGCCCTAGTTCTGACCGTAAACTATGCCATCTAGCGATCTGGTG-GGGTTGCCTTGCCAGGGAGCTTTCCGGAAACGAAAGTCTTTCGGTTCCGGGGGTAGTATGGTTGCAAAGCTGAAACTTAAAGAAATTGACGGAAGGGCACCACCAGGAGTGGAGCCTGCGGCTTAATTTGACTCAACACGGGAA-AACTC-ACCCGGCCCGGACACCATAAGGATTGACAGATTGAAA-GCTCTTTCTCGATTTGGTGGTTGGTGGTGCATGGCCGTTCTTAGTTGGTGGA-TTGATTTGTCTGGTTTATTCCGATAACGAACGAGACTCTCTCCTACTAAATAGT-TTCTAGATTTTTAAGTCAGTGAACTTCTTAGAGGGATAAGCGGTG-TTTAACCGCACG-AGATTGAGCGATAACAGGTCTGTGATGCCCTTAGATGTCTGGGGCTGCACGCGCGCTACACTGGAAGAATCAGCTGGTCCATTGCCGAAAGG-TAATGGTAAACCGTTGAAACTCTTCCGT-GACCGGGATAGGGAATTGTAATTATTTCCCTTGAACGAGGAATTCCTAGTAAGTGTGAGTCATCAGCTCACGCTGATTACGTCCCTGCCCTTTGTACACACCGCCCGTCGCTGTCCGGAACTGAGCTGTTTCGAGAAGACTGAGGAGAAATGTAGCGTATAG-TTGCGGTCTAT-TGGCTGT-TCTACTAGTCCGAAG-TCCCTA--TAAACGGGGCTCCAAAGAT-GGTGTGAGACCAGTAC-GGACGG-TAGTTTAGTTG--ATATCT-CTGTAA-C-TCGGAGTCGGGTTGCTTGAAAGTGCAGCCTTAAG-CCGGTGATAAACTTCATCGAAGGCTAAATATCGTAAGGAAAGCGATAGCAAACAAGTACCGTGAGGGAAAGTTGCAAAGAACTTTGAAGAGAGAGTTCAAGAGAACGTGAAATCCCAGTAGTGGAAGCAGAAGG-AGCCGATACTAGTGA-AATGATCTGCGCTGGCTGCATTA-TTCGAGTTTTCTTGAAGGTGTTGCCCTAAGAGCC-AGTTAACGTCGGTCACCCTT-CTGTCCCGTCTTGAAACACGGACCGAGGAGTGTAACTTGTACGCGAGTCGGAGGGTCCT-AACGGCGCAATGAACGT-AAAGGCGGCTGACATGGGATCATCGGCTATGCGCACCATGGCCCTGTCTCGAGGGCTTGCCCTTGGGCAGAGGCAGAGCGTACAGGTTGCGACCCGAAAGATGGTGAAC-TATGCTTGAGCAGGACGAA-GCCAGAGGAAACTCTGGTGGAAGTCCGTATCGGTTCTGACGTGCAAATCGATCGATAGACTTGAGTATAGGGGCGAAAGACTAATCGAACCATCTAGTAGCTGGTTCCCT-CCGAAGTTTCCCCCAGGATAGCTGGAACTAGTTGAATCCGGTAAAGCGAATGATTAGAGGAAT-TGGGGAAAAATTTTCCTCAACCTATTCTCAAACTTTCAATGGGTTCGATGTCTCA-GTTGCTTTAGTGAACTGTTGACATGAACGTT-AGTTCCAAGTGGGCCA-TTTTTGGTAAGCAGAACTGGCGCTGCGGGATGCTCCGAACGT-TGAGTTAC-GGTGCC-AAATACTCGCTCATGAGACCCCATAAAAGGTGTTGATAGATTTAGACAGCAGGACGGTGGCCATGGAAGTCGGT-ACCCGCTAAGGAGTGTGTAACAACTCACCTGCCGAATCTATCAGCCCTGAAAATGGATGGCGCTTGAGCGAGTAACCTATACTCAACCGTTACTGGCTTGTTG--ATACCTGGCTGTAACGAGTAGGAGGGA-CGTAGTGGT-TGCGTAGAAGGCTTCGGACGTAGGTCCAGCTGGAGCTTCCAC-TAGTGCAGATCTCGGTAGTAGTAGCAAATATTCAAG-TTCCAAACTTGAAGACTGAAGTGG-AGAAGGGTTCCACATGAACAGTAGTTGAATGTGGGTCAGTCGATCCTAAGATACTGGCTAATGCCGTGTATCAT-TGAGACTCGGATATCA-AAAGGGAATAGGGTTAAAATTCCCTAACTCGCTAGCTGCGATTCTA-GTTCCTGCGCGGTAACGCAATTGAAGTCGGTAACGGCTTTCATAGACCGAGCTAGAGTTCTCTTCTCTAGTTTAGGAACGGACTCCC-TGGAATCGGTTCATCCGGAGATAGGGACGTTGTTTCCGTAAAGTACCGCGGTTTCTGTGGTATCTCGTGCTCTGTGAATGCCCCTTGAAAAACCGATGGAAGCTGCAGC-AGCGAATCGTACC-GATATCCGCATCAGGTCTTCAAGGTGAACAGCCTCTAGTCGATAGAATAATGTAGATAAGGG-AAGTCGGCAAATTAGATCCGTAACTTCGGGAAAAGGATTGGCTCCAGTGATCGGGTTGGATTGGCCTATTGACTGATGCTTGTGCGGTCAGCCGTGGCTGGCAGTTTTC-GATTGTTGGCCTAGT-GTTGAG-ACTGCCTTGTGGACGTTTTTA-GGT-GTAT-GCTTTGGCTGCCTTA-GTAT-CCTGATCTGCCTTATACGATCAAACTGGAACTGGTACGGACTCGGGGAATCCGACTGTCTAATTAAAACAGAGGAGACAGATGGTCCTTG-CGGACGTTTACTGTCTCTGATTTCTGCCCAGTGCTCTGAATGTTAAATCGTAGTAATTCG--AGTAAGCGCGGGTAAACGGCGGGAGTAACTATGACTCTCTTAAGGTAGCCAAATGCCTCGTCATCTAATTAGTGACGCGCATGAATGGATTAACGAGATTCCCACTGTCCCTAACTACTATCTAGCGAAACTACAGCCAAGGGAACGGGCTTGGCAAATACAGCGGGGAAAGAAGACCCTGTTGAGCTTGACTCTAGTTTGACATTGTGAAGAATCATGAGAGGTGTAGCATAGGTGGGAGGTTTCGGCCGACAATGAAATACCACCACTTTCATCGATTCTTTACTTATTCGGTTATAAGAGGATTGGCTTCGCCTCTCTTCGCAGCT-TTAAGCATAGCTACCTGGTAG-CCGTG-CGACTCTCGCCGAAGACATTGTCAGGCGGGGAGTTTGACTGGGGCGGTACATCTGTCAAATCGTAACGCAGGTGTCCTAAGGCTAGCTCAGTGAGGACGGAAACCTCACGTAGAGCAAAAGGGCAAAAGCTCGCTTGATCTTGACTTTCAGTATGAGTACAGACCACGAAAGTGTGGCCTATCGATCCTTTTAAT-C-GAGAAAGT-TTCTCGTAAGAGGTGTCAGAAAAGTTACCACAGGGATAACTGGCTTGTGGCAGCCAAGCGTCCATAGCGACGTTGCTTTTTGATCCTTCGATGTCGGCTCTTCCTATCATTGCGAAGCAGAATTCGCCAAGCGTTGGATTGTTCACCCACTAAT-AGGGAACGTGAGCTGGGTTTAGACCGTCGTGAGACAGGTTAGTTTTACCCTACTGTAGACTTATAGTTGCGATAGTAATTCATCTTAGTACGAGAGGAACAGATGATTCAAACATTT-GGTTCATGGACTTGGTCGAACGGCCAATGGTCCGAAGCTACCATTTG-AGGGATTATGACTGAACGCCTCTAAGTCAGAATCCCATCTAGTCATGTAACTATAACTTCGCT-TCCT-GATGTCGGGAG-GCATCG-ATATCTCATCGCAAGGTGAGAG--CTTATGCCCTAATAGATAGCCTTTCCAGTAGACGTAGTGTTTGCTGGTTGCTAAAGCCAGATTACCAT-GTCAGGGC-GCTAATTCACTTGCTTACGACTT-GTTAACTGATCAAGGTGTTGTATCCAGTAGAGC------------------------------------------------------------------------------------------------------------------------------------------------------------------------------------------------------------------------------------------------------------------------------------------------------------------------------------------------------------------------------------------------------------------------------------------------------------------------------------------------------------------------------------------------------------------------------------------------------------------------------------------------------------------------------------------------------------------------------------------------------------------------------------------------------------------------------------------------------------------------------------------------------------------------------------------------------------------------------------------------------------------------------------------------------------------------------------------------------------------------------------------------------------------------------------------------------------------------------------------------------------------------------------------------------------------------------------------------------------------------------------------------------------------------------------------------------------------------------------------------------------------------------------------------------------------------------------------------------------------------------------------------------------------------------------------------------------------------------------------------------------------------------------------------------------------------------------------------------------------------------------------------------------------------------------------------------------------------------------------------------------------------------------------------------------------------------------------------------------------------------------------------------------------------------------------------------------------------------------------------------------------------------------------------------------------------------------------------------------------------------------------------------------------------------------------------------------------------------------------------------------------------------------------------------------------------------------------------------------------------------------------------------------------------------------------------------------------------------------------------------------------------------------------------------------------------------------------------------------------------------------------------------------------------------------------------------------------------------------------------------------------------------------------------------------------------------------------------------------------------------------------------------------------------------------------------------------------------------------------------------------------------------------------------------------------------------------------------------------------------------------------------------------------------------------------------------------------------------------------------------------------------------------------------------------------------------------------------------------------------------------------------------------------------------------------------------------------------------------------------------------------------------------------------------------------------------------------------------------------------------------------------------------------------------------------------------------------------------------------------------------------------------------------------------------------------------------------------------------------------------------------------------------------------------------------------------------------------------------------------------------------------------------------------------------------------------------------------------------------------------------------------------------------------------------------------------------------------------------------------------------------------------------------------------------------------------------------------------------------------------------------------------------------------------------------------------------------------------------------------------------------------------------------------------------------------------------------------------------------------------------------------------------------------------------------------------------------------------------------------------------------------------------------------------------------------------------------------------------------------------------------------------------------------------------------------------------------------------------------------------------------------------------------------------------------------------------------------------------------------------------------------------------------------------------------------------------------------------------------------------------------------------------------------------------------------------------------------------------------------------------------------------------------------------------------------------------------------------------------------------------------------------------------------------------------------------------------------------------------------------------------------------------------------------------------------------------------------------------------------------------------------------------------------------------------------------------------------------------------------------------------------------------------------------------------------------------------------------------------------------------------------------------------------------------------------------------------------------------------------------------------------------------------------------------------------------------------------------------------------------------------------------------------------------------------------------------------------------------------------------------------------------------------------------------------------------------------------------------------------------------------------------------------------------------------------------------------------------------------------------------------------------------------------------------------------------------------------------------------------------------------------------------------------------------------------------------------------------------------------------------------------------------------------------------------------------------------------------------------------------------------------------------------------------------------------------------------------------------------------------------------------------------------------------------------------------------------
>Oscheius_tipulae
CATGTAAAAAGTTCAACAGTGAAACTGCGAACGGCTCATTA-GAGCAGATATAATATACCCGAGA----TATCTTTAGTGGATAACTGCGGTAAATCTGGAGCTAATACATGTC-ACAAA-AGCTAGGCCGCTTAGCTGCAGGTATTAG-TGC-AAACCAATCGTTTTCGTAGTTTGCTGACTCTGAATA--CCCAGTATATCGACGG----TTTATCCGTCGAAAGCTCG-GAATAGTGTCTGCCCTATCA-AC--TAGATGGTAGTCTATTAGACTACCATGGTGATAACGGGTAACGGAGAATAAGGGTTCGGCTCCGGAGAGGGAGCCTTAGAAACGGCTACCACATCCAAGGAAGGCAGCAGGCGCGTAACTTATCCACT---ACCACAGTGAGATAGTGACTAAAAATAAAAAGTCCAATCCTAAC--GGATCGGATATTT-CAATGAATTGAGCTTAAATAGCTCTATGAGGACCTAATGGAGGGCAAGTCTGGTGCCAGCAGCCGCGGTAATTCCAGCTCCATTAGTGTACATCGATATTG-CTGCGGTTAAAAAGCTCGTAGTTTGATCTGGGTTGCATGCGTTGATACTCCTTTGGAGGTTATC--TTCGCTGCAGCTCTGCTGG-TTATCTGCGGC-TAGCG-AGATTACTAACACAAAATC-AAATAGCTTAGATAAGGCGTC---TGCCTGAATGTTC-TATGCTGGAATAATGGAAAAGGACTTCGGTCTT-GTTTATTGGTTC-TTAGTTC-GAAGTAATGATTAATAGAGACGA-TTCGGGGCTGTTCGTATCATTACGCGAGGGGTGAAATCCGTTGACCGTAGTGAGACGTCCAAAAGCGAAAGCATTCA-GCAAGAACGTCTTCATTAATC-AAGAACGAAAGTCAGAGGTTCGAAGGCGATT-AGATACCGCCCTAGTTCTGACCGTAAACTATGCCATCTAGCGATCCGATG-GGGTTGCCTTGTCGGGGAGCTTACCGGAAACGAAAGTCTTTCGGTTCCGGGGGTAGTATGGTTGCAAAGCTGAAACTTAAAGAAATTGACGGAAGGGCACCACCAGGAGTGGAGCCTGCGGCTTAATTTGACTCAACACGGGAA-AACTC-ACCCGGCCCGGACACCGTTAGGATTGACAGATTGAAA-GCTCTTTCTCGATTTGGTGGTTGGTGGTGCATGGCCGTTCTTAGTTGGTGGA-TTGATTTGTCTGGTTTATTCCGATAACGAACGAGACTCTATCCTACTAAATAGT-TTCACGATTTTCAAGTCTGTAGACTTCTTAGAGGGATAAGCGGTG-TTTAACCGCACG-AGATTGAGCGATAACAGGTCTGTGATGCCCTTAGATGTCCGGGGCTGCACGCGCGCTACACTGGAGAATTCAGCTGGTCCATTGCCGAAAGG-TATTGGTAAACCGTTGAAACTTCTCCGT-GACCGGGATAGGGAATTGTAATTATTTCCCTTGAACGAGGAATTCCTAGTAAGTGTGAGTCATCAGCTCACGCTGATTACGTCCCTGCCCTTTGTACACACCGCCCGTCGCTGTCCGGAACTGAGCTGTTTCGAGAAGACTGAGGAGAATTGTAGCGTATAG-TTGCGGTCTAT-CAGTTGT-TCTATTTGTTCGAAG-TTCCTT--TAATTGGGACTCCTAAGAG-GGTGCGAGACCCGTAC-GGACTT-TAGTTCAGCTG--ATATCT-CTGTAA-C-TCGGAGTCGGGTTGCTTGAAAGTGCAGCCTTAAG-CCGGTGATAAACTTCATCGAAAGCTAAATATTGTAAGGAATGCGATAGCAAACAAGTACCGTGAGGGAAAGTTGCAAAGAACTTTGAAGAGAGAGTTCAAGAGAACGTGAAATCCCTGAAGTTGAAGCAGAACG-AGTCGAAATCAGTGA-AGTGCTGTGCGCTGGTTGCGCTG-TCCGAGCTCTCCTGACAGTGTTGCCCTGAGAACC-GGTTAATGTCGATCACCGTT-CTGTCCCGTCTTGAAACACGGACCGAGGAGTGTAACTTGTGCGCGAGTCAGAGGGTCCT-TACGGCGAAATGAAAGT-AAAGGCGGCTGAGATGGGATCCTCGGCTTGGCGCACCATCGCCCTGTCTCGAAAGCTTGCTTTTGGGCAGAGGTAGAGCGTACAGGTTGCGACCCGAAAGATGGTGAAC-TATGCTTGAGCAGAACGAA-GCCAGAGGAAACTCTGGTGGAAGTTCGTATCGGTTCTGACGTGCAAATCGATCGATAGACTTGAGTATAGGGGCGAAAGACTAATCGAACCATCTAGTAGCTGGTTCCCT-CCGAAGTTTCCCCCAGGATAGCTGGAATCGGTTGAATCCGGTAAAGCGAATGATTAGAGGAAT-TGGGGAAAAATTTTCCTCAACCTATTCTCAAACTTTCAATGGGTTCGATGTCTCA-GTTGCTTTAGTGAACTGTTGACATGAATGTT-GGTTCCAAGTGGGCCA-TTTTTGGTAAGCAGAACTGGCGCTGCGGGATGCTCCGAACGT-TGAGTTAC-GGTGCC-AAATATTCGCTCATGAGACCCCATAAAAGGTGTTGATAGATTTAGACAGCAGGACGGTGGCCATGGAAGTCGGT-ACCCGCTAAGGAGTGTGTAACAACTCACCTGCCGAATCTATCAGCCCTGAAAATGGATGGCGCTTGAGCGAGTAACCTATACTCAACCGTTACTAGCTTGTTGGTACGCCTGGCTGTAACGAGTAGGAGGGA-CGTAGTGGT-TGCGTAGAAGGCTTCGGACGTAGGTCCAGCTGGAGCTTCCAT-TAGTGCAGATCTCGGTAGTAGTAGCAAATATTCAAG-TTCCAAACTTGAAGACTGAAGTGG-AGAAGGGTTTCACATGAACAGTAGTTGAATGTGAGTCAGTCGATCCTAAGATACTGGCTAATGCCTTGTATCAT-CGAGACTCGGATATCA-AAAGGGAATAGGGTTAAAATTCCCTAACTATCTAGCTGCGATTCTA-GTTCTTGCGCGGTAACGCAATTGAAGTCGGTAACAGCTTTCATAGACCGGGCTAGAGTTCTCTTCTCTAGTTTAGGAACGGACTCCC-TGGAATCGGTTCATCCGGAGATAGGGACGTTGTTTCCGTAAAGTACCGCGGTTTCTGTGGTATCCCGTGCTCTGTGAATGCTCCTTGAAAAACTGACGAAAGCTGCAGC-AGATAATCGTACC-GATATCCGCATCAGGTCTTCAAGGTGAACAGCCTCTAGTCGATAGAATAATGTAGGTAAGGG-AAGTCGGCAAATTAGATCCGTAACTTCGGGAAAAGGATTGGCTCCAGTGGTCGGGTTGGATTGGCCTATTGACCGATGCTTGCGCGGTTTGCCGTGGCTGGTGTTTTTC-GAATATTGGCCTAGT-GTAGAG-ACTGCCTTGTGGACGTTTTTA-GGT-GTGT-ACTTTGCTTGGCTTA-GTAT-CCTGATCTGCCTTGTACGACCGAACTGGAACTGGTACGGACTCGGGGAATCCGACTGTCTAATTAAAACAGAGGAAACAGATGGTCCTTG-CGGACGTTTACTGTTTCTGATTTCTGCCCAGTGCTCTGAATGTTAAATCGTAGTAATTCG--AGTAAGCGCGGGTAAACGGCGGGAGTAACTATGACTCTCTTAAGGTAGCCAAATGCCTCGTCATCTAATTAGTGACGCGCATGAATGGATTAACGAGATTCCCACTGTCCCTAACTACTATCTAGCGAAACTACAGCCAAGGGAACGGGCTTGGCAAATACAGCGGGGAAAGAAGACCCTGTTGAGCTTGACTCTAGTTTGACATTGTGAAGAATCATGAGAGGTGTAGCATAGGTGGGAGGCTTCGGTCGCCAATGAAATACCACCACTTTCATCGATTCTTTACTTATTCGGTTATAAGAGGATTAGCTTCGCTTCTCTTAGCAGTT-TTAAACATAGCCACCTGGTGG-CCGTG-TGACTCTCGCCGAAGACATTGTCAGGCGGGGAGTTTGACTGGGGCGGTACATCTGTCAAATCGTAACGCAGGTGTCCTAAGGCTAGCTCAGTGAGGACGGAAACCTCACGTAGAGCAAAAGGGCAAAAGCTCGCTTGATCTTGACTTTCAGTATGAGTACAGACCACGAAAGTGTGGCCTATCGATCCTTTTAAT-C-GAGAAAGT-TTCTCGTAAGAGGTGTCAGAAAAGTTACCACAGGGATAACTGGCTTGTGGCAGCCAAGCGTCCATAGCGACGTTGCTTTTTGATCCTTCGATGTCGGCTCTTCCTATCATTGCGAAGCAGAATTCGCCAAGCGTTGGATTGTTCACCCACTAAT-AGGGAACGTGAGCTGGGTTTAGACCGTCGTGAGACAGGTTAGTTTTACCCTACTGTAGACTAATAGTTGCGATAGTAATTCATCTTAGTACGAGAGGAACAGATGATTCAAACATTT-GGTTCATGGACTTGGTCGAACGGCCAATGGTCCGAAGCTACCATTTG-AAGGATTATGACTGAACGCCTCTAAGTCAGAATCCTATCTAGTCATGTAACTATAACTTTGCT-TCCT-GGTGTCGGGAG-GCATCG-ATATCTCATGGTAACGTGAGAG--CTTATGCCCTAATAGATAGCTTTGCCGGTAAGCAGAATGCTTGCTGGTTGCTAAAGCCAGAATACCAT-GTCAGGGC-GCTAATTCACTTGCTTACGACTT-GTTAACTAATCAAGGTGTTGTATCCAGTAGAGC---------------------------------------------------------------------------------------------------------------------------------------------------------------------------------------------------------------------------------------------------------------------------------------------------------------------------------------------------------------------------------------------------------------------------------------------------------------------------------------------------------------------------------------------------------------------------------------------------------------------------------------------------------------------------------------------------------------------------------------------------------------------------------------------------------------------------------------------------------------------------------------------------------------------------------------------------------------------------------------------------------------------------------------------------------------------------------------------------------------------------------------------------------------------------------------------------------------------------------------------------------------------------------------------------------------------------------------------------------------------------------------------------------------------------------------------------------------------------------------------------------------------------------------------------------------------------------------------------------------------------------------------------------------------------------------------------------------------------------------------------------------------------------------------------------------------------------------------------------------------------------------------------------------------------------------------------------------------------------------------------------------------------------------------------------------------------------------------------------------------------------------------------------------------------------------------------------------------------------------------------------------------------------------------------------------------------------------------------------------------------------------------------------------------------------------------------------------------------------------------------------------------------------------------------------------------------------------------------------------------------------------------------------------------------------------------------------------------------------------------------------------------------------------------------------------------------------------------------------------------------------------------------------------------------------------------------------------------------------------------------------------------------------------------------------------------------------------------------------------------------------------------------------------------------------------------------------------------------------------------------------------------------------------------------------------------------------------------------------------------------------------------------------------------------------------------------------------------------------------------------------------------------------------------------------------------------------------------------------------------------------------------------------------------------------------------------------------------------------------------------------------------------------------------------------------------------------------------------------------------------------------------------------------------------------------------------------------------------------------------------------------------------------------------------------------------------------------------------------------------------------------------------------------------------------------------------------------------------------------------------------------------------------------------------------------------------------------------------------------------------------------------------------------------------------------------------------------------------------------------------------------------------------------------------------------------------------------------------------------------------------------------------------------------------------------------------------------------------------------------------------------------------------------------------------------------------------------------------------------------------------------------------------------------------------------------------------------------------------------------------------------------------------------------------------------------------------------------------------------------------------------------------------------------------------------------------------------------------------------------------------------------------------------------------------------------------------------------------------------------------------------------------------------------------------------------------------------------------------------------------------------------------------------------------------------------------------------------------------------------------------------------------------------------------------------------------ATGGGAGGTCGCGAGGGTCTTATTGATACTGCCGTCAAGACGGCCGAGACCGGATACATCCAGCGTCGTCTGATCAAGGCCATGGAAAGTGTGATGGTCAACTACGACGGCACCGTACGCAATTCCATCGGTCAAATGGTTCAGCTCCGCTACGGCGAGGACGGTCTAGACGGAATGTGGGTCGAGAACCAAGTCATGTCGACGATGAAGCCGAGCAATGCACTCTTCGAGCGAGACTTCAAGCTGGATCTGAGTGACGAGAAGATGATGAGGCGGTGCTACTCGGAGGATCTGTATCGCGAGCTGCAGAATGAGCCCATTGAGAACGAGTGGGCCCAGCTCGAGGAAGACAGACGTCTGCTCCGAAAGACCTTCCCCAATGGAGATAACAAGGTCGTGCTCCCGTGCAATCTGCAGCGTCTGATCTGGAATGCTCAGAAAATTTTCCATGTTGAGACGAGGGAAGTGACGAGCCTTAATCCGTTGGCTGTGATTCGCGGAGTAAAAAACCTCTCGGACAAGCTCATCATCGTCGGCGGCGAGGACCGCATCTCAAGGCAGGCCCAGTTCAATGCCACCCTCTTGATGAACATCCTCCTCCGCTCGACGCTCTGTTCTAAGAAGATGGCCACTACGCACAAGCTCAATCAGGAGGCCTTCGATTGGTTGCTGGGCGAGATCGAGACGCGATTCAAGTCCGCCATCGCGCAGCCTGGAGAGATGGTTGGAGCTCTGGCTGCTCAGTCGCTTGGAGAACCGGCTACTCAGATGACCCTCAACACTTTCCATTATGCCGGAGTGTCTGCCAAGAACGTAACTCTAGGAGTACCGCGTCTGAAGGAGATCATCAACGTCTCGAAGCAGCTCAAGACCCCGTCTCTGACTGTCTTCCTTCAGGGATCCGCTGCCAAAGATGCTGAGAAGGCCAAGGATGTTCTCTGCAAGCTGGAGCACACGACTCTTCGAAAAGTCACCGCGAACACGGCGATCTACTACGATCCCGATGTTAGAAACACGTGCATCGAGGAGGACGAGGAATGGGTCTCGATCTTCTACGAGATGCCCGACTTCGATCCGACTCGCTCCTCGCCGTGGCTGCTTCGTCTCGAGCTCGATCGCAGACGAATGACGGACAAGAAGTTGAGTATGGAACAAATTGCCGACAAGATTCATGCCGGTTTCGGAGACGATCTGAATGTCATCTACACGGACGACAATGCCGAGAAGCTCGTCTTCCGCATCCGAATCACGAACCAGGGCGATGACGAGGAGCAGATCGACAAGATGGAAGACGACATGTTCCTCAGATGCATCGAGTCCAACATGCTCTCCGATCTGACTCTGCAGGGAATCTCCTCAATTGCCAAGGTGTACATGTATAAGCCGAACACGGATGACAAGAAAAAAGTCATCATCACGCCAGAGGGCGACTTCAAGCATATTTCCGACTGGATTCTTGAGACTGACGGAACCGCCTTGCTCAGGGTACTCTCCGAACCCAGCATCGACCCGGCCAAGACCACCTCCAACGACATTTGTGAAATCTTCGAGGTGCTGGGTATTGAGGCCGTGCGCAAGTCGATCGAGAAGGAAATGAACAATGTCATCTCGTTCGACGGCTCCTACGTCAATTACCGTCATTTGGCTCTGCTCTGTGATGTCATGACAGCCAAGGGTCACCTGATGGCCATCACG
>Diploscapter_sp
CATGC-TCGCACA-AC-AGTGAAGCTGCGCACGGCTCATTA-GCACGGTTTCGACCTTTT-----TCGGTATCTCAATGGGATAACTGCGGAAATACTGGAGCTAATACCTGCACTTAAA-AACCCGACAGTAGGGTTGCAATTATTAG-GCC-AAACCAATCGTCCTCGTATTGTGGCGACTCCAAATAG-CCCAGTCTATCGTCGGTTC-T--ATCCGACGAAGGCCGA-AAAGGGTTTCTGCCCTATCA-ACTA--GACGGTAGCCCAGTAGACTACCGTGGTTGTCACGGGTACCGGAGAATTGGGGTTTGACTCCGGAGAGGGAGCCTTAGAAACGGCTACCACATCCAAGGAAGGCAGCAGGCGCGAAACTTATCCACTGTCAA--AAATGAGATAGTGACTAAAAATATAAAATCCCTCCCTCAT--GGGAGGGATATTT-AAATGAGTAGAGGTTAAAAAGCTCTTCGAGAAACTAAGAGAGGGCAAGTCTGGTGCCAGCAGCCGCGGTAATTCCAGCTCTCTAAGTGTAAATCGTTATTG-TTGCGGTTAAAAAGCTCGTAGTTGGATTTATGGTGGATAGTGTGCGTTCGCTCA-TTCGGGCGTC-AATGCACACGCCATTTCGG-CAGTCTGTGAC-TGTCA-AGTTTACCTTAAATAAATT-AAAATGCTCAAAATAAGCGTA---TGCTTGAATATCA-TATTATGGAATAATGAAATAGGACTTCGGTTCT-TTTTGTTGGTTA-TTGAATC-GGAGTAATGATTAATAGGGATAATCTCGGGGGCATTCGTATTTCTGCGGGAGAGGTGAAATTCTATGATCGCAGAAGGACGCCCTAAAGCGAAAGCATTTG-CCAAGAATGTCTTCGTTAATC-AAGAACGAAAGTCAGAGGATCGAAGGCGATT-AGATACCGCCCTAGTTCTGACCGTAAACGATACCATCTAGCGATCCGATA-GGGTAGCCTTGTCGGGGAGCTTCCCGGAAACGAAAGTCTTTCGGTTCCGGGGGTAGTATGGTTGCAAAGCTGAAACTTAAAGAAATTGACGGAAGGGCACCACCAGGAGTGGAGCTTGCGGCTTAATTTGACTCAACACGGGAA-AACTC-ACCCGGTCCGGACACCGTAAGGATTGACAGACTGATA-GCTCTTTCTTGATTCGGTGGTTGGTGGTGCATGGCCGTTCTTAGTTGGTGGA-GTAATTTGTCTGGTTTATTCCGATAACGAGCGAGACTCTAGCCTGCTAAATAGA-ACGAGGATACATAGGTCTCGATGCTTCTTAGAGGAATTAGCGGTG-CTTAGCCGCACG-AGATTGAGCGATAACAGGTCTGTGATGCCCTTAGATGTCCGGGGCTGCACGCGTGCTACACTGGAAGACTCAACGTGCCCATCGCCGAAAGG-TGTTGGCAAACCGTTGAAACTCTTCCGT-GACTGGGATAGGGAATTGTAATTATTTCCCTTGAACGAGGAATTCCTAGTAAGTGTGAGTCATCAGCTCGCGCTGATTACGTCCCTGCCCTTTGTACACACCGCCCGTCGCTATCCGGGACTGAGCTGTTTCGAGAAGAGTGGGGAGAAATGTGACGTATAG-GTGTTGCACTACCGATTCGTGTCGTGTGCTCGAAG-TCTTTT--TGAACAAGGCGCCTCAGAG-GGTGCAAGCCCCGTAC-GAGTAC-TCGCGCGGACGGTGTTTGTGTTGCGC-T-TTGGAGTCGGGCTGCTTGAAAGTGCAGTCTAAAGTTGGGTGATAAACATCATCTAAGGCTAAATACGAATACGAATTCGATAGCAAACAAGTACCGTGAGGGAAAGTTGCAAAGAACTTTGAAAAGAGAGTTCAAGAGAGCGTGAAACCACCGGAGTGGAAGCGGATAG-AGCCGACGTAAACCGTTCGCCCTAGCATTGACGGCGTTG-ACGGCATTCGCGAGTGATTGTTGCCCTGTGCGTC-GATGAAAGTCGGTCACCTAT-CCGGCCCGTCTTGAAACACGGACCGTGGAGTGTAGCTATTATGCGAGTCGAAGAGTTAT-ATCGGCGTAATGAAAGT-AAAGACGGTTGACATGGGATTTGTCTGCCAACGCACCATGGTCCTATCCGAATGGCTTGCCATTGGGTAGAGATAGAGCATAATGGCTGCGACCCGAAAGATGGTGATC-TATGCTTGAGCAGGACGAA-GCCAGAGGAAACTCTGGTGGAAGTCCGCATCGGTTTTGACGTGCAAATCAATCGATAGACTTGAGTATAGGGGCGAAAGACTCATCGAACCATCTAGTAGCTGGTTCCTT-CCGAAGTTTTTCTTAGAATAGCTGGGACTCTTTACATTCGATAAAGATAATGATTAGAGGTAT-TGGGGACGAAACGTTCTCAACCTATTCTCAAACTTTAAACGGGTGTAATGCCTTCAGTTTCTTCATTGAACTGCGC--ACGAACATATGGTCCCAAGTGGGCCA-TTTCTGGTAAGCAGAACTGGCGATGTAGGATGAACTAAACGT-CGAGTTAA-GGCGTCCAAATTCTCGCTCATGAGATCCCATAAAAGGTGTTGGTTGATATAGACAGCAGGACGGTGGCCATGGAAGTCGGT-ACCCGCTAAGGAGTGTGTAACAACTCACCTGCCGAATCAACTAGCCCTGAAAATGGATGGCGCTTAAGCGAGATGCCTATACTCGACCGTTAC-AGCATGCGTACTGGCCAAGCTGTAACGAGTAGGAAGGT-CGTAGTGGT-GGCGTCGAAGGCATTGAGCGTGAGCTCAGCTGGAGCCGCCAC-TAGTGCAGCTCACGGTTGTAGTAGCAAATATCTAAG-TTCGAACCTTAGAGACTGAAGTGG-AGAAGGTTTCCACGTGAACAGCAGTTGGATGTGGGTCAGTCGATCCTAAGACACAGGCGAACGCCTTTTGTAAA-TCGGGTCGTCGTGTCG-AAAGGGCATAGGGTTAATATTCCCTAACTCTGATATGGTGATAGTATGTCAATGTGCGGTAACGCGTACGAAATCGGTTACCTCGCTCGATGAACGAGCTAGAGTTTTCTTCTCTAGTTAAGAGACGGACTCCC-TGGAATCGGCTCAGCCGGAGATAGGGACGTTGTTCTCACAAAGCATCGCGGTTTCTGCGGTGTCTCGTTCTCATCGAGTGAGCCTTGAAACACCGATGAAGACGGCCAT-ACAGCATCGTACC-GATATCCGCATCAGGTCTCCAAGGTGAGCAGCCTCTAGTCGATAGAATAATGTAGGTAAGGG-AAGTCGGCAAAATAGATCCGTAACTTCGGGAAAAGGATTGGCTCCAGAGACCGGGTC-GGTTGGCCRGTCGGCAGAAGCTGGTACGGCCATCCATGTCTGGTCCGATGCCGTCGATCGGACTAGT-GGTGTG-GTCGTCTTGTGGACGTCGGCC-GGT-GTAT-GCTTTGGTTGCCTTA-GCAT-CCTGACCGGCCCTAAACGGTCGATCTGGAACTGGTACGGACTCGGGGAATCCGACTGTCTAATTAAAACAGAGGAGACAGATGGTCTTCA-CAGACGTTGACTGTCTCTGATTTCTGCCCAGTGCTCTGAATGTTAAATCGTAGTAATTCG--AGTAAGCGCGGGTAAACGGCGGGAGTAACTATGACTCTCTTAAGGTAGCCAAATGCCTCGTCATCTAATTAGTGACGCGCATGAATGGATTAACGAGATTCCTACTGTCCCTAACTACTATCTAGCGAAACCACAGCCAAGGGAACGGGCTTGGCAAAAATAGCGGGGAAAGAAGACCCTGTTGAGCTTGACTCTAGCTTGATTTTGTGAAGAATCATGAGAGGTGTAGCATAGGTGGGAGGTTCGCGCCGCCAATGAAATACCACCACTTTCATCGATTCTTCACTCATTCGATCGAAAGAGGATGGGACTCTCCTTTATTCTCGGTATTGAAGTGTGGTCGCTCGGCGA-CTGCA-CGACTCTCGTCGATGACATTGTCAGGCGGGGAGTTTGACTGGGGCGGTACATCTGTCAAATCGTAACGCAGGTGTCCTAAGGCTAGCTCAGTGAGGACGGAAACCTCACGTAGAGCAAAAGGGCAAAAGCTCGCTTGATCTTGACTTTCAGTATTAGTACAGACCGCGAAAGCGTGGCCTATCGATCCTTTCCACTTCCAGATTGT-TTCTGGTGAGAGGTGTCAGAAAAGTTACCACAGGGATAACTGGCTTGTGGCAGCCAAGCGTCCATAGCGACGTTGCTTTTTGATCCTTCGATGTCGGCTCTTCCTATCATTGCGAAGCAGAATTCGCCAAGCGTTGGATTGTTCACCCCTCAAT-AGGGAACGTGAGCTGGGTTTAGACCGTCGTGAGACAGGTTAGTTTTACCCTACTGTTGACGAATCTTTGCGATAGTAATCCTGCTTAGTACGAGAGGAACAGCAGGTTCAAACATTT-GGTTAATGGACTCGGCCGATCGGCCGATGGTCCGAAGCTATCATTTG-ATGGATTATAACTGAAAGCCTCTAAGTTAGAATCCTGCCTAGTCATGCGAGGATAA-ATTGCC-ACCC-GGTGTCGGGAG-GCATCC-ATATCGCATCGCAAGATGTGAG--CCTAATGCCCCTTGTGTGGCCTGACCGGATAGCGTGATCCTGTTCGGTTGCC-GCGCCAGATTACGAT-GTCGGGGC-GCAAAATCACTTGTATACGACTT-GACAACTGATCAGGGTGTTGTATCCAGTAGAGC------------------------------------------------------------------------------------------------------------------------------------------------------------------------------------------------------------------------------------------------------------------------------------------------------------------------------------------------------------------------------------------------------------------------------------------------------------------------------------------------------------------------------------------------------------------------------------------------------------------------------------------------------------------------------------------------------------------------------------------------------------------------------------------------------------------------------------------------------------------------------------------------------------------------------------------------------------------------------------------------------------------------------------------------------------------------------------------------------------------------------------------------------------------------------------------------------------------------------------------------------------------------------------------------------------------------------------------------------------------------------------------------------------------------------------------------------------------------------------------------------------------------------------------------------------------------------------------------------------------------------------------------------------------------------------------------------------------------------------------------------------------------------------------------------------------------------------------------------------------------------------------------------------------------------------------------------------------------------------------------------------------------------------------------------------------------------------------------------------------------------------------------------------------------------------------------------------------------------------------------------------------------------------------------------------------------------------------------------------------------------------------------------------------------------------------------------------------------------------------------------------------------------------------------------------------------------------------------------------------------------------------------------------------------------------------------------------------------------------------------------------------------------------------------------------------------------------------------------------------------------------------------------------------------------------------------------------------------------------------------------------------------------------------------------------------------------------------------------------------------------------------------------------------------------------------------------------------------------------------------------------------------------------------------------------------------------------------------------------------------------------------------------------------------------------------------------------------------------------------------------------------------------------------------------------------------------------------------------------------------------------------------------------------------------------------------------------------------------------------------------------------------------------------------------------------------------------------------------------------------------------------------------------------------------------------------------------------------------------------------------------------------------------------------------------------------------------------------------------------------------------------------------------------------------------------------------------------------------------------------------------------------------------------------------------------------------------------------------------------------------------------------------------------------------------------------------------------------------------------------------------------------------------------------------------------------------------------------------------------------------------------------------------------------------------------------------------------------------------------------------------------------------------------------------------------------------------------------------------------------------------------------------------------------------------------------------------------------------------------------------------------------------------------------------------------------------------------------------------------------------------------------------------------------------------------------------------------------------------------------------------------------------------------------------------------------------------------------------------------------------------------------------------------------------------------------------------------------------------------------------------------------------------------------------------------------------------------------------------------------------------------------------------------------------------------------------------------------------------------------------------------------------------------------------------------------------------------------------------------------------------------------------------------------------------------------------------------------------------------------------------------------------------------------------------------------------------------------------------------------------------------------------------------------------------------------------------------------------------------------------------------------------------------------------------ATGAACATCCTGCTGCGATCGACTCTCTGCTCGAAAAAGATGGGCATGGCCTACAAACTCGACAGTGAGGCATTCGAGTGGYTGCTGGGAGAGGTCGAGCAGAGATTCAACCAGGCYATTGCACAGCCGGGCGAGATGGTCGGYGCTCTCGCWGCMCAGTCCCTCGGAGAACCCGCYACTCAAATGACTCTCAACACTTTCCACTACGCTGGTGTGTCTGCYAAGAACGTGACCCTCGGTGTGCCTCGTCTGAAGGAAATCATCAACGTGTCGAAGAAGCTCAAGACTCCGTCTCTGACTGTCTTCCTGCAAGGGGCTGCTGCCAAGGATGCTGAGAAGGCTAAGGACGTGCTCTGCAAACTCGAACATACCACTCTCAGGAGGGTGACTACAAACACAGCCATTTACTACGACCCAGATGCGAAGAACACATGCATCGAGGAGGACGAAGAATGGGTGTCGATTTTCTACGAAATGCCCGACTTCGAYCCATCGAGATGTTCGCCTTGGCTGCTCAGAATCGAGTTGGACAGAAAGAGAATGACAGACAAGAAGCTGTCGATGGAGCAGATCGCAGACAAAATCCACGAGGGCTTCAGGGACGATCTGAATGTGATCTACACTGACGACAATGCAGAGAAACTCGTCTTCAGACTCAGGATCACCACTCAGGATGAGAAGGAGGAACAAATTGACAAAATGGAAGACGACACTTTCCTGAGGGCTATCGAGGCGAGCATGCTGTCTGATCTCACTCTTCAGGGAATAAGCTCGATTGCCAAGGTGTACATGCACAAGCCGACCACCGACGACAAGAAGAAAATAATCATTTCACCAGAAGGAGGATTCAAGGCGATTCCTGAGTGGCTGCTCGAAACTGATGGAACTGCTCTGCTCAGGGTTCTGTCGGAAAGACACATCGACCCGAAGAGGACCTCGTCGAACGACATCTGCGAGATATTCGAAGTTTTGGGCATCGAGGCAGTCAGGAAGGCCATTCAGAGAGAAATGCACAACGTCATTTCCTTCGATGGCTCCTATGTCAACTACAGACACTTGGCTCTGCTTTGCGATGTCATGACTGCTAAAGGTCACCTGATGGCAATCACC
>Protorhabditis_sp
----------------------------------------------------------------------------------------------------------------------------------------------------------------------------------------------------------------------------------------------------------------------------------------------------------------------------------------------------------------------------------------------------------------------------------------------------------------------------------------------------------------------------------------------------------------------------------------------------------------------------------------------------------------------------------------------------------------------------------------------------------------------------------------------------------------------------------------------------------------------------------------------------------------------------------------------------------------CCGCCCTAGTTCTGACCGTAAACGATACCATCTAGCGATCCGATA-GGGTAGCCTTATCGGGGAGCTTCCCGGAAACGAAAGTCTTTCGGTTCCGGGGGTAGTATGGTTGCAAAGCTGAAACTTAAAGAAATTGACGGAAGGGCACCACCAGGAGTGGAGCTTGCGGCTTAATTTGACTCAACACGGGAA-AACTC-ACCCGGTCCGGACACCATAAGGATTGACAGATTGATA-GCTCTTTCTTGATTTGGTGGTTGGTGGTGCATGGCCGTTCTTAGTTGGTGGA-GTAATTTGTCTGGTTTATTCCGATAACGAGCGAGACTCTAGCCTGCTAAATAGC-TCGCGGATAGAGGTCCGGCAATGCTTCTTAGAGGAATAGGCGGTG-CTTAGCCGCACG-AGATTGAGCGATAACAGGTCTGTGATGCCCTTAGATGTCCGGGGCTGCACGCGTGCTACACTGGAAGAGTCAACGTGTCCATCGCCGAAAGG-CGTTGGTAAACCGTTGAAATTCTTCCGT-GACTGGGATAGGGAATTGTAATTATTTCCCTTGAACGAGGAATTCCTAGTAAGTGCGAGTCATCAGCTCGCGCTGATTACGTCCCTGCCCTTTGTACACACCGCCCGTCGCTATCCGGGACTGAGCTGTTTCGAGA--------------------------------------------------------------------------------------------------------------------------------------------------------------------------------------------------------------------------------------------------------------------------------------------------------------------------------------------------------------------------------------------------------------------------------------------------------------------------------------------------------------------------------------------------------------------------------------------------------------------------------------------------------------------------------------------------------------------------------------------------------------------------------------------------------------------------------------------------------------------------------------------------------------------------------------------------------------------------------------------------------------------------------------------------------------------------------------------------------------------------------------------------GCATGTGCCCGGTCGGCGGTAACGCGCAC--TGGCCAGGCCGTAACGAGTAGGAAGGT-CGTGGCGGT-GGCGTCGAAGGCTTCGAGCGTGAGCTCAGCTGGAGCCGCCGT-CAGTGCAGCTCACGGTTGTAGTAGCAAATATTTAAG-TTCGATCCTTAGAGACTGAAGTGG-AGAAGGTTTCCACGTGAACAGCAGTTGGATGTGGGTCAGCCGACCCTAAGACACTGGCGAAAGCCGTTTATTCATCGAGATCGTTGAGTCG-AAAGGGAATGGGGTTAATATTCCCCAGCGAGGACATCGCGATCGCGCGCCGATGTGCGGTAACGCGAACAAAATCGACGACGTCTGTCGGCGAACGAGCTAGAGTTTTCTTCTCTAGTTAAGAGACGGACTCCC-TGGAATCGGTTCATCCGGAGATAGGGACGTTGTTTTCGAAAAGCATCGCGGTTTCTGCGGTGTCTCGTTCTCGCCGACGGATCCTTGAAAAGTCGATGGCGACTGCGAT-GCCTCATCGTACC-GATAACCGCATCAGGTCTCCAAGGTGAATAGCCTCTAGTCGATGGAATAATGTAGATAAGGG-AAGTCGGCAAATTAGATCCGTAACTTTGGGAAAAGGATTGGCTCCAGAGGCCGGGCC-GGTTGGCCGGCTCGCCGAAGCTAGCGTGGCTGTCCATGTCTGGCGTCGCTTGCGGCGTCGGACTAGC-GGCGTG-GTCGGCTTGTGGACGTGGGTC-GGT-GTAT-GCTCTGGCCGCCTTA-GCAT-CCTGACCGGCCTTAAACGGTCAATCTGGAACTGGTACGGACGCGGGGAATCCGACTGTCTAATTAAAACAGAGGAGACAGATGGTCCTCA-CGGACGTTGACTGTCTCTGATTTCTGCCCAGTGCTCTGAATGTTAAATCGTAGTAATTCG--AGTAAGCGCGGGTAAACGGCGGGAGTAACTATGACTCTCTTAAGGTAGCCAAATGCCTCGTCAGGTAATTTCTGACGCGCACGAATGGATTAACGAGATTCCTACTGTCCCTAACTACTATCTAGCGAAACCACAGCCAAGGGAACGGGCTTGGCAAAAATAGCGGGGAAAGAAGACCCTGTTGAGCTTGACTCTAGCTTGATTTTGTGAAGAATCATGAGAGGTGTAGCATAGGTGGGAGGTCGCGGCCGACGATGAAATACCACCACTTTCATCGATTCTTCACTCATTCGGTTATAAGAGGATGGG--------------------------------------------------------------------------------------------------------------------------------------------------------------------------------------------------------------------------------------------------------------------------------------------------------------------------------------------------------------------------------------------------------------------------------------------------------------------------------------------------------------------------------------------------------------------------------------------------------------------------------------------------------------------------------------------------------------------------------------------------------------------------------------------------------------------------------------------------------------------------------------------------------------------------------------------------------------------------------------------------------------------------------------------------------------------------------------------------------------------------------------------------------------------------------------------------------------------------------------------------------------------------------------------------------------------------------------------------------------------------------------------------------------------------------------------------------------------------------------------------------------------------------------------------------------------------------------------------------------------------------------------------------------------------------------------------------------------------------------------------------------------------------------------------------------------------------------------------------------------------------------------------------------------------------------------------------------------------------------------------------------------------------------------------------------------------------------------------------------------------------------------------------------------------------------------------------------------------------------------------------------------------------------------------------------------------------------------------------------------------------------------------------------------------------------------------------------------------------------------------------------------------------------------------------------------------------------------------------------------------------------------------------------------------------------------------------------------------------------------------------------------------------------------------------------------------------------------------------------------------------------------------------------------------------------------------------------------------------------------------------------------------------------------------------------------------------------------------------------------------------------------------------------------------------------------------------------------------------------------------------------------------------------------------------------------------------------------------------------------------------------------------------------------------------------------------------------------------------------------------------------------------------------------------------------------------------------------------------------------------------------------------------------------------------------------------------------------------------------------------------------------------------------------------------------------------------------------------------------------------------------------------------------------------------------------------------------------------------------------------------------------------------------------------------------------------------------------------------------------------------------------------------------------------------------------------------------------------------------------------------------------------------------------------------------------------------------------------------------------------------------------------------------------------------------------------------------------------------------------------------------------------------------------------------------------------------------------------------------------------------------------------------------------------------------------------------------------------------------------------------------------------------------------------------------------------------------------------------------------------------------------------------------------------------------------------------------------------------------------------------------------------------------------------------------------------------------------------------------------------------------------------------------------------------------------------------------------------------------------------------------------------------------------------------------------------------------------------------------------------------------------------------------------------------------------------------------------------------------------------------------------------------------------------------------------------------------------------------------------------------------------------------------------------------------------------------------------------------------------------------------------------------------------------------------------------------------------------------------------------------------------------------------------------------------------------------------------------------------------------------------------------------------------------------------------------------------------------------------------------------------------------------------------------------------------------------------------------------------------------------------------------------------------------------------------------------------------------------------------------------------------------------------------------------------------------------------------------------------------------------------------------------------------------------------------------------------------------------------------------------------------------------------------------------------------------------------------------------------------------------------------------------------------------------------------------------------------------------------------------------------------------------------------------------------------------------------------------------------------------------------------------------------------------------------------------------------------------------------------------------------------------------------------------------------------------------------------------------------------------------------------------------------------------------------------------------------------------------------------------------------------------------------------------------------------------------------------------------------------------------------------------------------------------------------------------------------------------------------------------------------------------------------------------------------------------------------------------------------------------------------------------------------------------------------------------------------------------------------------------------------------------------------------------------------------------------------------------------------------------------------------------------------------------------------------------------------------------------------------------------------------------------------------------------------------------------------------------------------------------------------------------------------------------------------------------
>Heterorhabditis_bacteriophora
CATGTACTGT-------GGTGAAACTGCGAACGGCTCATTA-GAGCAGATATCATTTATTCGGTAATAT------TTTTGGATAACTGCGGTAATTCTGGAGCTAATACATGCA-TCAAT-GCCCCAACGGAAGGGGTGCAATTATTAG-AAC-AGACCAATCGTCCTCGTAGTTTGTTGACTCTGAATAA-CGCAGCATATCGGCGG----CTAGTCCGCTGATAATCCG-AGAAAGTGTCTGCCCTATCA-ACCT--GATGGTAGTCTATTAGTCTACCATGGTTATCACGGGTAACGGAGAATAAGGGTTCGACTCCGGAGAGGGAGCCTTAGAAACGGCTACCACATCCAAGGAAGGCAGCAGGCGCGTAACTTATCCACTCCTAAT-CGGTGAGATAGTGACTAAAANTAAAAAGACCATTCCTATG---GAACGGTTATTT-CAATGAGTAGATCTTAAATCTATCTTCGAGTATCTAGTGGAGGGCAAGTCTGGTGCCAGCAGCCGCGGTAATTCCAGCTCCACAAGTGTAAATCGTCATTG-CTGCGGTTAAAAAGCTCGTAGTTGGATCTTAGTTACGTACTTTGATTCGCCTTT-GGCGTTAATC-ATTGTCGTGACTTTGTTGG-TTTTCTGTGGC-TAGCG-AGTTTACTTTGAATAAATT-AGAGTGCTCAAAACAAGCGTT---TGCTTGAATGCTC-GATCATGGAATAATAAAAGAGGACTTCGGTTCT-ATTTGTTGGTTC-AGGAACT-GAATTAATGGTTAAGAGGGACAA-CTCGGGGGCATTCGTATCCCTGCGCGAGAGGTGAAATTCGTGGACCGCAGGGGGACGCCCTAAAGCGAAAGCATTTG-CCAAGAATGTCTTCATTAATC-AAGAACGAAAGTCAGAGGTTCGAAGGCGATT-AGATACCGCCCTAGTTCTGACCGTAAACTATGCCATCTAGCGATCCAATG-G-GTAGCCTTGTTGGGGAGCTTCCCGGAAACGAAAGTCTTTCGGTTCCTGGGGTAGTATGGTTGCAAAGCTGAAACTTAAAGAAATTGACGGAAGGGCACCACCAGGAGTGGAGCCTGCGGCTTAATTTGACTCAACACGGGAA-AACTC-ACCCGGCCCGGACACCGTTAGGATTGACAGATTGAAA-GCTCTTTCTCGATTTGGTGGTTGGTGGTGCATGGCCGTTCTTAGTTGGTGGA-GCGATTTGTCTGGTTTATTCCGATAACGAGCGAGACTCTAGCCTGCTAAATAGT-GTCCAGATATATAAGTCGGCTTACTTCTTAGAGGGATAAGCGGTG-TTTAGCCGCACG-AGATTGAGCGATAACAGGTCTGTGATGCCCTTAGATGTTCGGGGCTGCACGCGCGCTACACTGGAAGAATCAGCTGGTCCATTGCCGAAAGG-TATTGGTAAACCGTTGAAACTCTTCCGT-GACCGGGATAGGGAATTGTAATTATTTCCCTTGAACGAGGAATTCCTAGTAAGTGTGAGTCATCAGCTCACGTTGATTACGTCCCTGCCCTTTGTACACACCGCCCGTCGCTGTCCGGGACTGAGCTGTTTCGAGAAGAGTGGAGAGAACTGTAGCGTATAG-GTGTGACTGTC-CTGCTAT-ATTGCATTTCCGAAG-TCTCTT--TGATAGGGGCTCCAGAGAG-GGTGCGAGACCTGTAC-GGAAAG-TAGTATAGTTG--GTATGG-TTACTC-C-TTGGAGTCGGGTTGCTTGAAAGTGCAGCCTAAAG-TTGGTGATAAACTTCATCTAAGGCTAAATATCGACGCGAAATCGATAGCAAACAAGTACCGTGAGGGAAAGTTGCAAAGAACTTTGAAGAGAGAGTTCAAGAGAACGTGAAATCGCTGAAGTGGAACCGGAGAG-AGTTAACATTAGCTA-TATCCTACGCACTGACTGCGTTG-ATTGTGCTTTCCGAATAGTGTTGCCCTTGGAGTC-AGTGAAAGTTAACCACCTTT-CCGACCCGTCTTGAAACACGGACCGAGGAGTGTAATTTATACGCGAGTCAAGGGGTCCT-AGGGGCGGAATGAAAGT-AAAGGCGGTTGACATGGGATCCGCGGAGCGGCGCACCATGGCCCTGTCTTGTCTGCTTGCAGATGGGCAGCGGTAGAGCGTATAGTTTGCGACCCGAAAGATGGTGAAC-TATGCTTGAGCAGGACGAA-GCCAGAGGAAACTCTGGTGGAAGTCCGTATCGGTTCTGACGTGCAAATCGATCGATAGACTTGGGTATAGGGGCGAAAGACTAATCGAACCGTCTAGTAGCTGGTTCCCT-CCGAAGTTTCCCCCAGGATAGCTGGAGTAGGTTATATCCGGTAAAGCGAATGATTAGAGGACT-TGGGGGCGAAACGATCTCAACCTATTCTCAAACTTTCAATGGGTATGATGTCTCG-GTTTCTTTATTGAACTGTTGACATGAACGTG-TGCTCCAAGTGGGCCA-TTTTTGGTAAGCAGAACTGGCGCTGTGGGATGAACCAAACGC-TGGGTTAA-GGTGCCTAACTTTTCTCTCATGAGACCCCATAAAAGGCGTTGGTTGATATAGACAGCAGGACGGTGGCCATGGAAGTCGGT-ACCCGCTAAGGAGTGTGTAACAACTCACCTGCCGAATCAACTAGCCCTGAAAATGGATGGCGCTTGAGCGAAAGACCTATACCCGGCCGTTACTGGCTTGTGCGAACGCCTGGCCGTAACGAGTAGGAGGGT-CGTGGTGGT-TGCGTTGAAGGCTTAGGGCGTAGGCCCGGCTGGAGCTTCCAT-CAGTGCAGATCTCGGTGGTAGTAGCAAATATTTAAG-TTCGATCCTTGAAGACTGAAGTGG-GGAAGGGTTCCACGTGAACAGTAGTTGAATGTGGGTCAGTCGATCCTAAGATACTGGCTTATGCCTTGTATCAT-CGAGACTCGGATATCG-AAAGGGAATAGAGTTAATATTCTCTAACGCAGACATAGAGATTGTG-GCTCTTGCGCGGTAACGCATTCGAACTCGGTAACGTCGCTTAGAGACCGAGCTAGAGTTTTCTTCTCTAGTTAAGGAACGGACTCCC-TGGAATCGGTTCATCCGGAGATAGGGACGTTGTTTCCGTAAAGCACCGCGGTTTCTGTGGTGTCTCGTGCTCTCTGAACGGCCCTTGAAAAACCGAGGGAGGCTTCTAT-GCTGCATCGTACC-GATATCCGCATCAGGTCCTCAAGGTGAACAGCCTCTAGTCGATAGAATAATGTAGGTAAGGG-AAGTCGGCAAATTAGATCCGTAACTTCGGGAAAAGGATTGGCTCCAGTGATCGGGTC-GGTTGGCCTGTTCACTGATACTTGTATGGTCGTTCGTGGCTGGCTGATGCTCTGATGTCGGACTAGT-GATGAG-ACAGTCTTGTGGACGTTTATA-GGT-GTGT-GCTTTGCTTAGCTTA-GTAT-CCTGACCGGCCTAAAACGGTCGAACTGGAACTGGTACGGACTCGGGGAATCCGACTGTCTAATTAAAACAGAGGAGACAGATGGTCCTTG-CGGACGTTTACTGTCTCTGATTTCTGCCCAGTGCTCTGAATGTTAAATCGTAGTAATTCG--AGTAAGCGCGGGTAAACGGCGGGAGTAACTATGACTCTCTTAAGGTAGCCAAATGCCTCGTCATCTAATTAGTGACGCGCATGAATGGATTAACGAGATTCCCACTGTCCCTAACTACTATCTAGCGAAACCACAGCCAAGGGAACGGGCTTGGTAAAAATAGCGGGGAAAGAAGACCCTGTTGAGCTTGACTCTAGTTTGACATTGTGAAGAGTCATGAGAGGTGTAGCATAGGTGGGAGACTTATGTCGCCAATGAAATACCACCACTTTCATCGATTCTTTACTTATTCGGTAATGTGAGGATTGGGCCACTCTTTCTTCTTTGTG-TTAAGTGAAGTCACCTGGTGA-CATTA-CGACTCCCGTCGAAGACAATGTCAGGCGGGGAGTTTGACTGGGGCGGTACATCTGTCAAATCGTAACGCAGGTGTCCTAAGGCTAGCTCAGAGAGGACGGAAACCTCTCGTAGAGCAAAAGGGCAAAAGCTCGCTTGATCTTGACTTTCAGTACGAGTACAGACCGCGAAAGCGTGGCCTATCGATCCTTTTAAT-C-CAGATAGT-TTCTGGTAAGAGGTGTCAGAAAAGTTACCACAGGGATAACTGGCTTGTGGCAGCCAAGCGTCCATAGCGACGTTGCTTTTTGATCCTTCGATGTCGGCTCTTCCTATCATTGCGAAGCAGAATTCGCCAAGCGTTGGATTGTTCACCCACTAAT-AGGGAACGTGAGCTGGGTTTAGACCGTCGTGAGACAGGTTAGTTTTACCCTACTGTTGACTAATTGTTGCGATAGTAATCCTGCTTAGTACGAGAGGAACAGCAGGTTCAGACATTT-GGTTCATGGACTTGACCGATCGGTCAATGGTCCGAAGCTACCATCTG-ACGGATTATGACTGAACGCCTCTAAGTCAGAATCCTGCCTAGTCAAGCAACAATAATGTTGCT-TCCC-GGTGTCGGGAG-GCATCC-TTATCTCGTGGTAACACGAGAG--CTTATGCCCTAGTAAATGGCCTTGCCAATGGGGAGAATCCCTATTGGTTGCCAAAGCCAGATCACAAT-GTCGGGGC-GCAAAATCACTTGCTTACGACTT-GTATACTGGTCAAGGTGTTGTATCCAGTAGAGCATGGGTCGTAGGATCCGTGTCCAGCGTAAAGGAGCTGGGGGTATTTTCAAGTCCCACAATAAGCACCGCAAGGGAGCTGCAAAGCTACCACCCCTTGATTATGCTGAACGCCATGGATATATAAGAGGCGTTGTAAAGGACATCATCCATGACCCTGGCCGTGGTGCTCCTCTTGCCATCGTTTCATTCCGCGATCCCTACAAGTACAAAACTATTAAGAGCACAATTGTGGCTGCAGAAGGAATGTACACAGGGCAATTCGTTTACTGCGGAGCTAAAGCTAACATCCAGATTGGAAATATTGTCCCGGTTGGAAATCTTCCGGAAGGAACCACTATCTGCAATGTTGAAGGAAAATGTGGTGATCGTGGGGTGCTTGCCAAATGTTCAGGTAACTACGCTACTGTTATTGCCCATAACCCCGATACCAAGAAAACTCGCATTCGTCTCCCATCGGGTGCCAAGAAGGTTGTACAGTCTGCTAACCGAGCTATGATTGGCCTTGTTGCTGGTGGCGGACGTACAGACAAACCTTTGCTGAAGGCTGGTCGAGCTTATCATAAATACAAGGCTAAGCGTAATAGTTGGCCAAGAGTTAGAGGTGTTGCTATGAACCCTGTTGAACATCCACATGGAGGAGGTAATCATCAACATATTGSACACCCATCAACTGTTAGGAGAGATGCCAGTGCARGAAAAAAGGTGGGTCTTATTGCTGCTCGTCGCACAGGAAGAATTCGTGGAGGAAAACCAATCAAGATCACCAAGGAGGAGAATGTCATGGTGGGTGGA---AGGAATATCCCTGTACTGGGACGTAATTTTGATCTCTCGCCC---GGAGTTCTCCGCTTTTCTGCGGCTCGTCTTTATTTGAAACGAGGA---------------------------------GAGAAAAAGCCGCTTCCCAAGAAGGAGAAA---------------------------------GAGGCATCTCTCCTTCCCCTACGTCGAACAGGTCCTAAGTTC------------------------------------AAGCTTGGTCATGCTAAGAAAGTACCTCTTCGAAAAACTCTTATTCCTGGAACAGTTTTGATAGTGCTTGCTGGACGGCATAAGGGAAAGCGCGTCGTATTCCTTAAACAATTGGAAAAATCTGGCCTATTACTTGTGACTGGACCTCACAAAGTGAACAACTTCCCTCTAAGAAGAATTGCTCAAGCTTTTGTTATCGCTACRAAGACAAAGATTGATGTTTCTGGAGTGACGATTCCTGATCATATTAATGACGACTATTTTAAAAGG---AAAACGATTTCT------GCCAAGAAAGGAGAA------AATATTTTTGCTGCAGGAAAGGTTGAATATCAGGTT---ACCGAGCAAAGGAAGGCAGATCAGAAGGCTATTGATAAGACAATCCTATCTTCGATCAAAAAGCACCCCGAGCACAAA---TTCCTGTTCGGTTATTTGGGATCACGTTTTTCCCTTGRGAAGAATCAATGCCCCCATAACATGATCTTCATG---AAGCTGATCGAGTCCAATGACACCGTTGTGTTTCCTGAGGGAGTTTCATTCACTGTCAAAAACCGTATTGTTCATGTGACAGGACCTCGTGGAACCCTCAAACGTGACTTCCGTCATCTGCATATGGAGATGGAACGTGTTGGGAAAAGCACAATTCGTGTTCGTAAATGGTTCGGTGTTCGTAAGGAGATAGCTGCTATTCGTACTGTCTGTTCGCACATTAAAAACATGATCAAAGGAGTGACTAAAGGGTACCGTTATAAAATGCGTTCTGTATACGCTCATTTTCCCATCAATGTTACCCTTCAAGATGCAGGAAGGAATGTTGAGATTCGGAACTTCCTTGRARAAAAGATTGTTCGACGTGTACCTCTTCCGGATGGAGTTGTTGCATCAMTCTCCACCGCTCAGAAGGATGAGATAATCGTGGAAGGAAATGACATCCAACTCGTTTCTCAAGCTGCTGCTCGTATCCAGCAGTCAACAACTGTGAAGGACAAGGATATCCGTAAGTTCCTTGATGGAATCTACGTTTCTGAGAAGACTACTATTGTTATGGGTCGTCGTCCGGCAAGGTGCTACCGATATATTAAGAATAAACCGTATCCTAAGTCTCGATTTTGCCGTGGAGTTCCAGATGCAAAAATCCGGATTTTTGATCTGGGAAAGAAGAAAGCTAATGTAGATGAGTTCCCAGCGTGTGTCCACATGATGTCGAATGAGCGTGAGCATCTTTCATCGGAGGCTCTTGAAGCCGCTCGTATTTGTTCGAATAAGTACATGGTTAAGAACTGTGGAAAGGATGGATTCCATCTTCGAGTTAGAAAACATCCATACCATGTAACCCGAATCAACAAGATGCTTTCGTGTGCTGGTGCTGATCGTTTGCAGACTGGAATGCGTGGTGCTTATGGAAAGCCTCAAGGACTTGTTGCTCGTGTAGATATTGGAGACATCCTATTTTCTATGCGTGTTAAGGAAAATAACGTTCATCATGCTATTGAGTCTTTCCGTCGTGCTAAGTTCAAGTTTCCTGGCCGTCAACTTATTGTGGTGTCTCGTARRTGGGGATTCACTAAGTGGGATAAGGCAGACTACGAACGTATGCGTGTTGAGGGACGTCTTCGCTCGGACGGTGTAAATGTTCAGCTTGTTCGTGAACATGGACCATTATCTAAGTGGATCAGTAMTCCCATC---GTCTTCAAACGCTTGGTACAAATTGGTCGTGTTGTTTTCATCTCTAAGGGAAAGGACGCAGGCAAGATCGCTACAATTGTGGATGTTGTTGATGGAAACAAGGTTCTTATTGATGGACCATCATCAGGAGTTGTTCGTGGTGTTAGAAATTTGAAGGATTTACAGCTAACTAAGTTTGTCATCAAAGTACGTGTTGGTCAAAGAACCAAGAAAGTTCAGACTGCTTTTGATGAAGCTAAAATTAATGAGCAGTTCGAGAAAACTGACTGGGCRAAAAAAATAGCTCAAAAGAGGCTTCGTACCAAATTGACAGATTACGATCGCTTCAAACTCATGAAGGCCAAGCAAATGCGTAATAGAATCGTCAGGATTGAACTTGCTAAGCTAAAACGTGCTGAT---AAG------ATGTCCAAGAGAGGACGTGGAGGAGCTTCTGGAGCTAAATTCCGTATCTCACTTGGTCTTCCTGTTGGTGCTGTTATTAATTGTGCTGACAACACAGGAGCCAAGAATCTTTTCGTTATTTCCGTCTATGGAATACGTGGTCGACTTAATASGCTCCCCAGTGCTGGAGTTGGAGACATGTTTGTTGCATCAGTAAAGAAGGGAAAACCAGAGCTTARAAAGAAAGTCCTCCAGGCCGTTGTCATTCGTCAACGTAAACAATTCAAAARAAAAGATGGTACTTTCATTTATTTCGAGGATAATGCTGGTGTTATTGTTAATAACAAGGGTGAAATGAAAGGATCAGCTATCACTGGACCTGTAGCTAAGGAGTGTGCAKATCTTTGGCCCAGAATCGCTGCTAATGCTGGTTCTATTGCTATG------GTAAAGGTCAAGGCCCGTGATCTTCGTGGCAAGAAGAAGGAAGATCTTCTCAAGCAGTTGGAGGAGCAGAAGACAGAACTTGCATCCTTGAGGGTATCAAAGGTTACTGGCGGAGCTGCTTCTAAACTTTGCAAGATTAGGGTTGTTCGCAAGAATATAGCTCGTGTGCTTACCGTCATCAATCAAACTCAGAAGCAGGAACTGCGCAAGTTCTATAGTGATAARAAATACAAGCCTATTGATTTACGTAAGAAGCAGACCCGTGCCATCAGAAGACGTTTGACAAAACACGAGCAGAGCCTAAAGACCGCTAAACAGTTGGCTAASCAGCGCAAGTTCCCGCTCARAAAGTACGCCGTGAAAKCC---ATGCCG---GAGATCATAGGTAAGCTCATGAAGCCAGAAGGCGTTAATGCTACAGAGCTGGAGAAACAAGTCTCACAAGCTCTTCTAGACCTTGAGACTAAT---TCGGAGATAAAAGCTCAACTGCGTGAGCTTTACATAGTTGGAGTTAAGGAAGTAGAGGCTGGAAATAAGTCTGTTATCGTTGTCTATGTTCCCGTACCTCAACTCAAGCAATTCCATAAGATTCAAATCAGGCTGGTTAGGGAGTTGGARAAGAAGTTTGGAGGCAAACACGTTCTTTTCTTAGCTAAGCGTCGTATTCTACCCAAGCCAATGCGCGGAGCCAAGAAACGTCCTCAGAAGCAGCAGAGGCCTCGCTCACGCACCCTTACTGCTGTTCATGACGCATGGCTAGATGAGATGGTTTTCCCTGCAGAAGTAGTAGGAAAGAGGATCAGAGTCAAACTTGATGGAAAGAAGATCCTTAAGGTTCATCTCGATAAAGCCCAACAGACGAACGTTGAGCATAAAATCGATACTTTCACTTCTGTATACAGAAAGCTCACCGGARAGGATGTTGTGTTCGAATTCCCCGAGCCCATCTTCATGGCTCCCGCTCGTAAGGGAAAGGCTAAGGAAGAGCAGACTGTAGTGTCGCTTGGACCTCAAGCTAAAGAAGGAGAACTTGTTTTTGCCGTCGCTCACATATATGCCTCGTTCAACGATACCTTTGTGCATATCACTGATATTTCTGGTCGCGAAACAATTGTTCGTGTTACCGGTGGTATGAAAGTGAAGGCAGATAGAGATGAGTCTTCTCCCTACGCTGCTATGCTTGCCGCTCAGGATGTTGCGGAAAGGTGTAAACAGCTTGGCATCAATGCCTTACACATCAAACTCCGAGCTACTGGAGGAACTAAAACTAAGACCCCTGGACCTGGTGCTCAAGCTGCTCTTCGTGCATTGGCTCGTAGTGGAATGAAGATTGGTCGCATTGAAGATGTTACACCCATTCCATCTGATAGCACCAGGAGAAAGGGAGGACGCAGAGGACGTCGTCTTATGCCTTTGGCTGTTGATCTACTTCATCCTGATCCAGAGACGGAGCGTCAGCGTCATAAGCTGAAAAGGCTTGTCCAACATCCTAACAGTTACTTCATGGACGTTAAGTGCCCTGGATGTTATAAGATCACCACTGTATTTTCACACGCTACTACTGTTGTTGTTTGCGTTGGATGCAATACTGTTCTTTGTCAACCGACTGGAGGAAAAGCTCGTTTAACTGAGGGTTGCTCTTTCCGTAAGAAG---CAGCATATGGACAAACCTGTAAAGCTTGCTCGAGTGACTAAGATAATCGGACGTACTGGGTCTCAGGGTCAGTGTACTCAGGTGCGTGTTGAATTCATGGATGAT---AATGCCAATCGTTCAATCATTCRAAATGTAAAAGGACCTGTCCGTGAAGGAKATATTCTTACTCTTCTTGAGGCTGAGAGAGAGGCAAGAAGACTTCGCATGGCTGGAAGAGAGGGTCTTATTGATACTGCAGTAAAAACTTCTCGATCTGGATATCTCCAGAGATGTATTATTAAGCACCTCGAGGGAATTAAAGTTCATTACGATGCAACAGTTAGAGATCATGATGGATCGATTATTCAGTTTCGTTATGGAGAAGACGGT------------------------------------------------------------------------------------------------------------------------------------------------------------------------------------------------------------------------------------------------------------------------------------------------------------------------------------------------------------------------------------------------------------------------------------------------------------------------------------------------------------------------------------------------------------------------------------------------------------------------------------------------------------------------------------------------------------------------------------------------------------------------------------------------------------------------------------------------------------------------------------------------------------------------------------------------------------------------------------------------------------------------------------------------------------------------------------------------------------------------------------------------------------------------------------------------------------------------------------------------------------------------------------------------------------------------------------------------------------------------------------------------------------------------------------------------------------------------------------------------------------------------------------------------------------------------------------------
>Oscheius_carolinensis
CATGT------AAAAAGAGTGAAACTGCGAACGGCTCATTA-GAGCAGCTATCATTCTCTTCGGA----TATCCTTTATGGATAACTGCGGAAATTCTGGAGCTAATACATGCA-TCAAA-ACCCCGACCGAAGGGGTGCAGTTATTAG-TAC-AAACCAATCGTCTTCGTAGTTTGTTGACTCTGAATAA-CGCTGTCTACCGGCGGGTT----AACTGCCGGTAACCGA-AAGAAGTGTCTGCCCTATCA-AC--CAGATGGTAGTCTATTAGTCTACCATGGTTATTACGGGTAACGGAGAATAAGGGTTCGACTCCGGAGAGGGAGCCTTAGAAACGGCTACCACATCCAAGGAAGGCAGCAGGCGCGTAACTTATCCACT---ACTTCAGTGAGATAGTGACTAAAAATAAAAAGACCAATCCTTAC--GGATCGGTTATTT-CAATGAGTTGAGCTTAAATAGCTCTTCGAGGACCTAGTGGAGGGCAAGTCTGGTGCCAGCAGCCGCGGTAATTCCAGCTCCACTAGTGTAAATCGTCATTG-CTGCGGTTAAAAAGCTCGTAGTTGGATCTGAGTTGCATGCGTTGGTTCCTCTCT-GAGGTTAATC-TTCGCTGCAACTTTGCTGG-TTTTCTGTGGC-TAGCG-AGATTACTTTGAATAAAAC-AGAGTGTTCAAAACAAGCGAT---TGCTTGAATGCTC-GATCATGGAATAATAGAATAGGATCTCGGTTCT-ATTTATTGGTTC-AAGAATT-GAGATAATGATTAAGAGAGACAA-TTCGGGGGCATTCGTATCCCTGCGCGAGAGGTGAAATTCGTGGACCGCAGGGGGACGCCCAAAAGCGAAAGCATTGC-CCAAGAATGTCTTCATTAATC-AAGAACGAAAGTCAGAGGTTCGATGGCGATCAAGATACCGCCCTAGTTCTGACCGTAAACTATGCCATCTAGCGATCCGCTGTGGGTTGCCTCGGCGGGGAGCTTCCCGGAAACGAAAGTCTTTCGGTTCCGGGGGTAGTATGGTTGCAAAGCTGAAACTTAAAGAAATTGACGGAAGGGCACCACCAGGAGTGGAGCCTGCGGCTTAATTTGACTCAACACGGGAA-AACTC-ACCCGGCCCGGACACCGTTAGGATTGACAGATTGAAA-GCTCTTTCTCGATTTGGTGGTTGGTGGTGCATGGCCGTTCTTAGTTGGTGGA-GCGATTTGTCTGGTTTATTCCGATAACGAGCGAGACTCTAACCTACTAAATAGT-TTCACGATTTTTAAGTCTGCGAACTTCTTAGAGGGATAAGCGGTG-TTTAACCGCACG-AGATTGAGCGATAACAGGTCTGTGATGCCCTTAGATGTCCGGGGCTGCACGCGCGCTACACTGGATGGATCAGCTGGTCCATTACCGAAAGG-TCTTGGTAAACCGTTGAAACCCATCCGT-GACCGGGATAGGGAATTGTAATTATTTCCCTTGAACGAGGAATTCCTAGTAAGTGTGAGTCATCAGCTCACGCTGATTACGTCCCTGCCCTTTGTACACACCGCCCGTCGACCTCTCGGAATGAGCTGTTTCGAGAAGAGTGAGGA----------------------------------------------------------------------------------------------------------------------------------------------------------------------------------------------------------------------------ACAAGTACCGTGAGGGAAAGTTGCAAAGAACTTTGAAGAGAGAGTTCAAGAGAACGTGAAATCCTAGCGGTGGAAGCGGAGAG-AGTTGATGTTGGCTA-AGCACCGCGCGCCGACAGCGTTG-TCCGAGTTCTCTGACTTGTGTTGCCCTGAGTGTC-GGTGAAAGTCAGCCACCTTT-CCGTCCCGTCTTGAAACACGGACCGAGGAGTGTAACTTGTACGCGAGTCAGAGGGTCCC-AACGGCGCAATGAAAGT-AAAGGCGGCTGACATGGGATCCGGTAAGCGGCGCACCATGGCCCTGTCTTGAGAGCTTGCTCTTGGGCAGAGGAAGAGCGTACAGGTTGCGACCCGAAAGATGGTGAAC-TATACTTGAGCAGGACGAA-GTCAGAGGAAACTCTGATGGAAGTCCGTATCGGTTCTGACGTGCAAATCGATCGATAGACTTGAGTATAGGGGCGAAAGACTAATCGAACCATCTAGTAGCTGGTTCCTT-C-----------------------------------------------------------------------------------------------------------------------------------------------------------------------------------------------------------------------------------------------------------------------------------------------------------------------------------------------------------------------------------------------------------------------------------------------------------------------------------------------------------------------------------------------------------------------------------------------------------------------------------------------------------------------------------------------------------------------------------------------------------------------------------------------------------------------------------------------------------------------------------------------------------------------------------------------------------------------------------------------------------------------------------------------------------------------------------------------------------------------------------------------------------------------------------------------------------------------------------------------------------------------------------------------------------------------------------------------------------------------------------------------------------------------------------------------------------------------------------------------------------------------------------------------------------------------------------------------------------------------------------------------------------------------------------------------------------------------------------------------------------------------------------------------------------------------------------------------------------------------------------------------------------------------------------------------------------------------------------------------------------------------------------------------------------------------------------------------------------------------------------------------------------------------------------------------------------------------------------------------------------------------------------------------------------------------------------------------------------------------------------------------------------------------------------------------------------------------------------------------------------------------------------------------------------------------------------------------------------------------------------------------------------------------------------------------------------------------------------------------------------------------------------------------------------------------------------------------------------------------------------------------------------------------------------------------------------------------------------------------------------------------------------------------------------------------------------------------------------------------------------------------------------------------------------------------------------------------------------------------------------------------------------------------------------------------------------------------------------------------------------------------------------------------------------------------------------------------------------------------------------------------------------------------------------------------------------------------------------------------------------------------------------------------------------------------------------------------------------------------------------------------------------------------------------------------------------------------------------------------------------------------------------------------------------------------------------------------------------------------------------------------------------------------------------------------------------------------------------------------------------------------------------------------------------------------------------------------------------------------------------------------------------------------------------------------------------------------------------------------------------------------------------------------------------------------------------------------------------------------------------------------------------------------------------------------------------------------------------------------------------------------------------------------------------------------------------------------------------------------------------------------------------------------------------------------------------------------------------------------------------------------------------------------------------------------------------------------------------------------------------------------------------------------------------------------------------------------------------------------------------------------------------------------------------------------------------------------------------------------------------------------------------------------------------------------------------------------------------------------------------------------------------------------------------------------------------------------------------------------------------------------------------------------------------------------------------------------------------------------------------------------------------------------------------------------------------------------------------------------------------------------------------------------------------------------------------------------------------------------------------------------------------------------------------------------------------------------------------------------------------------------------------------------------------------------------------------------------------------------------------------------------------------------------------------------------------------------------------------------------------------------------------------------------------------------------------------------------------------------------------------------------------------------------------------------------------------------------------------------------------------------------------------------------------------------------------------------------------------------------------------------------------------------------------------------------------------------------------------------------------------------------------------------------------------------------------------------------------------------------------------------------------------------------------------------------------------------------------------------------------------------------------------------------------------------------------------------------------------------------------------------------------------------------------------------------------------------------------------------------------------------------------------------------------------------------------------------------------------------------------------------------------------------------------------------------------------------------------------------------------------------------------------------------------------------------------------------------------------------------------------------------------------------------------------------------------------------------------------------------------------------------------------------------------------------------------------------------------------------------------------------------------------------------------------------------------------------------------------------------------------------------------------------------------------------------------------------------------------------------------------------------------------------------------------------------------------------------------------------------------------------------------------------------------------------------------------------------------------------------------------------------------------------------------------------------------------------------------------------------------------------------------------------------------------------------------------------------------------------------------------------------------------------------------------------------------------------------------------------------------------------------------------------------------------------------------------------------------------------------------------------------------------------------------------------------------------------------------------------------------------------------------------------------------------------------------------------------------------------------------------------------------------------------------------------------------------------------------------------------------------------------------------------------------------------------------------------------------------------------------------------------------------------------------------------------------------------------------------------------------------------------------------------------------------------------------------------------------------------------------------------------------------------------------------------------------------------------------------------------------------------------------------------------------------------------------------------------------------------------------------------------------------------------------------------------------------------------------------------------
>Oscheius_myriophila
--TGT------AAAAAGTGTGAAACTGCGAACGGCTCATTA-GAGCAGCTATCATTCTCTTCGGA----TATCCTTTATGGATAACTGCGGAAATTCTGGAGCTAATACATGCA-ACAAA-ACCTCGACTGAAGAGGTGCAGATATTAG-TAC-AAACCAATCGTCTTCGTTGTTTGTTGACTCTGAATAT-CGCAGTTTATCGGCAGGTA----ATCTACCGATAACCGA-AAGAAGTGTCTGCCCTATCA-AC--CAGATGGTAGTCTATTAGTCTACCATGGTTATTACGGGTAACGGAGAATAAGGGTTCGACTCCGGAGAGGGAGCCTTAGAAACGGCTACCACATCCAAGGAAGGCAGCAGGCGCGTAACTTATCCACT---ACTTCAGTGAGATAGTGACTAAAAATAAAAAGACCAATCCTCAC--GGATCGGTTATTT-CAATGAGTTGAGCTTAAATAGCTCTTCGAGGATCTAGTGGAGGGCAAGTCTGGTGCCAGCAGCCGCGGTAATTCCAGCTCCACTAGTGTAAATCGTCATTG-CTGCGGTTAAAAAGCTCGTAGTTGGATCTGAGTTGCATGCGTTGGTTCCTCTCT-GAGGTTAATC-TTCGCTGCAACTTTGCTGG-TTTTCTGTGGC-TAGCG-AGATTACTTTGAATAAAAC-AGAGTGTTCAAAACAAGCGAT---TGCTTGAATGCTC-GATCATGGAATAATGGAATAGGACCTCGGTTCT-ATTTATTGGTTC-AAGAATT-GAGGTAATGATTAAGAGAGACAA-TTCGGGGGCATTCGTATCCCTGCGCGAGAGGTGAAATTCGTGGACCGCAGGGGGACGCCCAAAAGCGAAAGCATTTG-CCAAGAATGTCTTCATTAATC-AAGAACGAAAGTCAGAGGTTCGAAGGCGATT-AGATACCGCCCTAGTTCTGACCGTAAACTATGCCATCTAGCGATCCGGTG-GGGTCGCCTCGCCGGGGAGCTTCCCGGAAACGAAAGTCTTTCGGTTCCGGGGGTAGTATGGTTGCAAAGCTGAAACTTAAAGAAATTGACGGAAGGGCACCACCAGGAGTGGAGCCTGCGGCTTAATTTGACTCAACACGGGAA-AACTC-ACCCGGCCCGGACACCGTTAGGATTGACAGATTGAAA-GCTCTTTCTCGATTTGGTGGTTGGTGGTGCATGGCCGTTCTTAGTTGGTGGA-GCGATTTGTCTGGTTTATTCCGATAACGAGCGAGACTCTAACCTACTAAATAGT-TTCACGATTTTCGGGTCTGTGAACTTCTTAGAGGGATAAGCGGTG-TTTAACCGCACG-AGATTGAGCGATAACAGGTCTGTGATGCCCTTAGATGTCCGGGGCTGCACGCGCGCTACACTGGAAGGATCAGCTGGTCCATTGCCGAAAGG-TATTGGTAAACCGTTGAAACCCTTCCGT-GACCGGGATAGGGAATTGTAATTATTTCCCTTGAACGAGGAATTCCTAGTAAGTGTGAGTCATCAGCTCACGCTGATTACGTCCCTGCCCTTTGTACACACCGCCCGTCGCTGTCCGGGACTGAGCTGTTTCGAGAAGAGTGAGGAGAACTGTAGCGTATAG-GTGCGATCTTC-TAGTTGT-GCTGCTAGTCCGAAG-TCCCTT--TGATAGGGGCTCCTAAGAG-GGTGCGAGACCTGTAC-GGACGG-CGGCGCTTCTA--GTATCT-TCGTTC-C-TTGGAGTCGGGTTGCTTGAAAGTGCAGCCTAAAG-CTGGTGATAAACTTCATCAAAGGCTAAATATTGATGCGAATTCGATAGCAAACAAGTACCGTGAGGGAAAGTTGCAAAGAACTTTGAAGAGAGAGTTCAAGAGAACGTGAAATCCTAGCGGTTGAAGCGGAGAG-AGTTGACGTCGGCTA-AGCTCCGCGCGCCGGTAGCGTTG-TTCGAGCTTTCTGACTAGTGTTGCCCCAAGTACC-GGTGAAGGTCAGCCACCTTT-CCGACCCGTCTTGAAACACGGACCGAGGAGTGTAACTTGTACGCGAGTCAGAGGGTCCC-TACGGCGCAATGAAAGT-AAAGGCGGCTGACATGGGATCCGCGGCGCGGCGCACCATGGCCCTGTCTTGAGAGCTTGCTCTTGGGCAGAGGTAGAGCGTACAGGTTGCGACCCGAAAGATGGTGAAC-TATACTTGAGCAGGACGAA-GCCAGAGGAAACTCTGGTGGAAGTCCGTATCGGTTCTGACGTGCAAATCGATCGATAGACTTGAGTATAGGGGCGAAAGACTAATCGAACCATCTAGTAGCTGGTTCCCT-CCGAAGTTTCCCCCAGGATAGCTGGAGCTTGTTATATCCGGTAAAGCGAATGATTAGAGGAAT-TGGGGACTAATAGTCCTCAACCTATTCTCAAACTTTCAATGGGTATGATGTCTCA-GTTTCTTCATTGAACTGTTGACATGAAAGCG-AGCTCCAAGTGGGCCA-TTTTTGGTAAGCAGAACTGGCGCTGTGGGATGAACCAAACGT-CGAGTTAA-GGTGCCTAACTTTTCGCTCATGAGACCCCATAAAAGGCGTTGGTTGATATAGACAGCAGGACGGTGGCCATGGAAGTCGGT-ACCCGCTAAGGAGTGTGTAACAACTCACCTGCCGAATCAACTAGCCCTGAAAATGGATGGCGCTTGAGCGAGAGACCTATACTCGACCGTTGCTGGCTTGTGCGTTCGCCTGGCCGCAACGAGTAGGAGGGT-CGTAGTGGT-TGCGTTGAAGGCTTTGGGCGTAGGCCCAGCTGGAGCTTCCAC-TAGTGCAGATCTCGGTGGTAGTAGCAAATATTTAAG-TTCGATCCTTGAAGACTGAAGTGG-AGAAGGGTTCCACGTGAACAGTAGTTGGATGTGGGTCAGTCGATCCTAAGATACTGGCTAACGCCTTGTATCAT-CGAGACTCGGTTATCG-AAAGGGAATAGGGTTAATATTCCCTGACTTGCTTGTAGCGATTGCG-ATTCTTGCGCGGTAACGCATTCGAACTTGGCAACGTCGCTCTAAGACCGAGCTAGAGTTTTCTTCTCTAGTTAAGGAACGGACTCCC-TGGAATCGGTTCATCCGGAGATAGGGACGTTGTTTCCGTAAAGCACCGCGGTTTCTGTGGTGTCTCGTGCTCTTAGAACGGCCCTTGAAAAGCCAAGGGAGGCTGCTAC-AGCAAATCGTACC-GATATCCGCATCAGGTCTCCAAGGTGAACAGCCTCTAGTCGATAGAATAATGTAGGTAAGGG-AAGTCGGCAAATTAGATCCGTAACTTCGGGAAAAGGATTGGCTCCAGTGACCGGGTC-GATTGGCCTGTAGACTGATACATGCGCGGTCTTCCGTGGCTGGCGCTTCGCGTTGTGTCGGCCTAGT-GGAGAG-ACTGCCTTGGGGACGTTTATA-GGT-GTGC-ACTTTGTCTGGCTTA-GTGT-CCTGATCGGCCCTAAACGGTCAAACTGGAACTGGTACGGACTCGGGGAATCCGACTGTCTAATTAAAACAGAGGAGACAGATGGTCCTTG-CGGACGTTTACTGTCTCTGATTTCTGCCCAGTGCTCTGAATGTTAAATCGTAGTAATTCG--AGTAAGCGCGGGTAAACGGCGGGAGTAACTATGACTCTCTTAAGGTAGCCAAATGCCTCGTCATCTAATTAGTGACGCGCATGAATGGATTAACGAGATTCCCACTGTCCCTAACTACTATCTAGCGAAACCACAGCCAAGGGAACGGGCTTGGCAAATACAGCGGGGAAAGAAGACCCTGTTGAGCTTGACTCTAGTTTGACATTGTGAAGAATCATGAGAGGTGTAGCATAGGTGGGAGACTTCGGTCGCCAATGAAATACCACCACTTTCATCGATTCTTTACTTATTCGGTTATCAGAGGATTGGCTTCGCCTCTCTTCGTAGAC-TTAAGCACGGCCACCTGGTGG-CTGTG-TGACTCTCGCCGAAGACATTGTCAGGCGGGGAGTTTGACTGGGGCGGTACATCTGTCAAATCGTAACGCAGGTGTCCTAAGGCTAGCTCAGTGAGGACGGAAACCTCACGTAGAGCAAAAGGGCAAAAGCTCGCTTGATCTTGACTTTCAGTATGAGTACAGACCGCGAAAGCGTGGCCTATCGATCCTTTTAAT-C-GTGAAAGT-TTCACGTAAGAGGTGTCAGAAAAGTTACCACAGGGATAACTGGCTTGTGGCAGCCAAGCGTCCATAGCGACGTTGCTTTTTGATCCTTCGATGTCGGCTCTTCCTATCATTGCGAAGCAGAATTCGCCAAGCGTTGGATTGTTCACCCACTAAT-AGGGAACGTGAGCTGGGTTTAGACCGTCGTGAGACAGGTTAGTTTTACCCTACTGTAGACTGATTGTTGCGATAGTAATTCATCTCAGTACGAGAGGAACAGATGATTCAAACATTT-GGTTCATGGACTTGGCCGATCGGCCAATGGTCCGAAGCTACCATTTG-AGGGATTATGACTGAACGCCTCTAAGTCAGAATCCCGTCTAGTCAATCATCAATAATTTTGCT-CCCC-GTCGCCGGGAG-GCAACT-CTATCTCGTGGCAACACGAGAG--CTTATGCCCTAGAATATGGCCTTGCCAGTAGACGGAACGTCTGCTGGTTGCCAAAGCTAGATCACAGC-GTCAGGGC-GCTAATTCACTTGCTTACGACTT-GTTAACTGGTCAAGGTGTTGTATCCAGTAGAGC---------------------------------------------------------------------------------------------------------------------------------------------------------------------------------------------------------------------------------------------------------------------------------------------------------------------------------------------------------------------------------------------------------------------------------------------------------------------------------------------------------------------------------------------------------------------------------------------------------------------------------------------------------------------------------------------------------------------------------------------------------------------------------------------------------------------------------------------------------------------------------------------------------------------------------------------------------------------------------------------------------------------------------------------------------------------------------------------------------------------------------------------------------------------------------------------------------------------------------------------------------------------------------------------------------------------------------------------------------------------------------------------------------------------------------------------------------------------------------------------------------------------------------------------------------------------------------------------------------------------------------------------------------------------------------------------------------------------------------------------------------------------------------------------------------------------------------------------------------------------------------------------------------------------------------------------------------------------------------------------------------------------------------------------------------------------------------------------------------------------------------------------------------------------------------------------------------------------------------------------------------------------------------------------------------------------------------------------------------------------------------------------------------------------------------------------------------------------------------------------------------------------------------------------------------------------------------------------------------------------------------------------------------------------------------------------------------------------------------------------------------------------------------------------------------------------------------------------------------------------------------------------------------------------------------------------------------------------------------------------------------------------------------------------------------------------------------------------------------------------------------------------------------------------------------------------------------------------------------------------------------------------------------------------------------------------------------------------------------------------------------------------------------------------------------------------------------------------------------------------------------------------------------------------------------------------------------------------------------------------------------------------------------------------------------------------------------------------------------------------------------------------------------------------------------------------------------------------------------------------------------------------------------------------------------------------------------------------------------------------------------------------------------------------------------------------------------------------------------------------------------------------------------------------------------------------------------------------------------------------------------------------------------------------------------------------------------------------------------------------------------------------------------------------------------------------------------------------------------------------------------------------------------------------------------------------------------------------------------------------------------------------------------------------------------------------------------------------------------------------------------------------------------------------------------------------------------------------------------------------------------------------------------------------------------------------------------------------------------------------------------------------------------------------------------------------------------------------------------------------------------------------------------------------------------------------------------------------------------------------------------------------------------------------------------------------------------------------------------------------------------------------------------------------------------------------------------------------------------------------------------------------------------------------------------------------------------------------------------------------------------------------------------------------------------------------------ATGGGAGGTCGTGAAGGTCTCATCGATACCGCCGTCAAGACTGCCGAAACCGGATACATCCAGCGTCGTCTCATCAAGGCTATGGAGAGTGTTATGGTCAACTACGACGGAACTGTGCGAAACTCGATCGGTCAAATGATCCAGCTGCGTTACGGAGAAGACGGTTTGGACGGAATGTGGGTAGAAAACCAGACCATGCTCACGATGAAGCCCAGCAACGCGCTCTTCGAGAGGGACTTTAAGCTGGACCTCGCCGACGACAAGTCGCTGCGGAAGTGCTACACAGAGGAATTGATCAGGGAGCTGCAAGGCTCTGTCTTGAGAAGGAGTGGGAACAAGCTAGAGGAGGATCGTCGTCTGCTGAGGAAGATTTTCCCCACGGGAGACGCAAAGATCGTTCTTCCCTGCAATCTCTCGCGTCTCATTTGGAACGCACAGAAGATCTTCCACGTGGAGACCAGNAGCCCACCAGGTCTGAGCCCCCTTCGTGTGATCCAAGGAGTCCGCGAACTCTCCGACAAACTGATCATCGTGTGCGGAGACGACCGAATCTCGAAACAGGCCCAGTACAACGCCACTCTGCTCATGAACATCCGCCTTCGCTCCACTTTGTGCGCCAAGAAGATGGCCCTCTCTCACAGACTCAACGCCGAGGCCTTCGAATGGCTGCTGGGAGAGGTGGAAACGCGCTTCAAACAGGCCATCGCCCAGCCGGGAGAGATGGTGGGAGCTTTGGCTGCCCAGTCCCTCGGAGAACCCGCCACTCAGATGACACTGAACACTTTCCATTACGCCGGAGTGTCTGCCAAGAACGTAACCCTGGGAGTACCTCGTCTGAAAGAGATCATCAACGTGGCGAAAACGCTGAAGACCCCTTCGCTGACAGTTTTCCTCCAAGGCGCCGCTGCAAAGGACGCGGAGAAGGCGAAGGATATCCTCTGCAAATTGGAACACACCACGCTCAGAAAGGTGACTGCAAACACGGCCATCTACTACGACCCGGACATCAAGAACACGTGCATCGAGGAGGACGAGGAATGGGTGTCTATCTTCTACGAAATGCCCGATTTCGACCCGTCCAGGTCTTCTCCCTGGCTTCTGCGACTGGAACTCGACCGAAAGAGAATGACGGACAAGAAACTGAGCATGGAGCAGATCGCAGACAAGGTTCACTCTGGTTTCGGAGACGATTTGAACGTGATCTACACCGACGACAACGCTGAGAAACTGGTGTTCCGCATCAGGATTTCCAACCAGAACGACGACGAGGAACAGATAGACAAGATGGAGGACGACATGTTCCTCAGATGCATCGAATCGAACATGCTCTCGGATCTCACTCTGCAGGGAATTTCATCGATTGCGAAGGTTTACATGCACAAGCCGAACACCGACGACAAGAAGAGAGTCATCATCACTCCGGAGGGAGATTTCAAGGCCATCGCCGACTGGATTCTGGAAACCGACGGAACCGCTCTTCTCAGGGTCCTGTCCGAACCCAACATCGACCCCGTCAGAACCACTTCCAACGACATTTGCGAGATCTTTGAGGTTCTGGGAATCGAGGCTGTGCGAAAGTCGATCGAACGCGAGATGAACAACGTTATTTCCTTCGACGGTTCCTACGTCAACTACCGGCACTTGGCTCTGCTTTGCGATGTCATGACGGCTAAAGGTCACTTGATGGCCATCACT
>Rhabditis_colombiana
--------------AAAAGTGAAACTGCGAACGGCTCATTA-GAGCAGCTATCATTCTCTTCGGA----TATCCTTTATGGATAACTGCGGAAATTCTGGAGCTAATACATGCA-ATAAA-AGCCCGACCGAAGGGCTGCAGTTATTAG-TAC-AAACCAATCGTCTTCGTAGTTTGTTGACTCTGAATAA-CGCTGTTTACCGGCGGTTT----ATCTGCCGGTAGCCGA-AAGAAGTGTCTGCCCTATCA-AC--CAGATGGTAGTCTATTAGTCTACCATGGTTATTACGGGTAACGGAGAATAAGGGTTCGACTCCGGAGAGGGAGCCTTAGAAACGGCTACCACATCCAAGGAAGGCAGCAGGCGCGTAACTTATCCACT---ACTTCAGTGAGATAGTGACTAAAAATAAAAAGACCAATCCTTAC--GGATCGGTTATTT-CAATGAGTTGAGCTTAAATAGCTCTTCGAGGACCTAGTGGAGGGCAAGTCTGGTGCCAGCAGCCGCGGTAATTCCAGCTCCACTAGTGTAAATCGTCATTG-CTGCGGTTAAAAAGCTCGTAGTTGGATCTGAGTTGCATGCGTTGGTTCCTCTCT-GAGGTTAATC-TTCGCTGTGACTTTGCTGG-TTTTCTGTGGC-TAGCG-AGATTACTTTGAATAAAAC-AGAGTGTTCAAAACAAGCGAT---TGCTTGAATGCTC-GATCATGGAATAATAGAATAGGATCTCGGTTCT-ATTTATTGGTTCAAAGAATT-GAGATAATGATTAAGAGAGACAA-TTCGGGGGCATTCGTATCCCTGCGCGAGAGGT-AAATTCGTGGACCGCAG-GGGGCGCCCAAAAGCGAAAGCATTTG-CCAAGAATGTCTTCATTAATC-AAGAACGAAAGTCAGAGGTTCGAAGGCGATT-AGATACCGCCCTAGTTCTGACCGTAAACTATGCCATCTAGCGATCCGGTG-GGGTCGCCTCGCCGGGGAGCTTCCCGGAAACGAAAGTCTTTCGGTTCCGGGGGTAGTATGGTTGCAAAGCTGAAACTTAAAGAAATTGACGGAAGGGCACCACCAGAGGTGGAGCCTGCGGCTTAATTTGACTCAACACGGGAA-AACTC-ACCCGGCCCGGACACCGTTAGGATTGACAGATTGAAA-GCTCTTTCTCGATTTGGTGGTTGGTGGTGCATGGCCGTTCTTAGTTGGTGGA-GCGATTTGTCTGGTTTATTCCGATAACGAGCGAGACTCTAACCTACTAAATAGT-TTCACGATTTTCGGGTCTGTGAACTTCTTAGAGGGATAAGCGGTG-TTTAACCGCACG-AGATTGAGCGATAACAGGTCTGTGATGCCCTTAGATGTCCGGGGCTGCACGCGCGCTACACTGGAAGGATCAGCTGGTCCATTGCCGAAAGG-TATTGGTAAACCGTTGAAACCCTTCCGT-GACCGGGATAGGG-ATTGTAATTATTTCCCTTGAACGAGGAATTCCTAGTAAGTGTGAGTCATCAGCTCACGCTGATTACGTCCCTGCCCTTTGTACACACCGCCCGTCGCTGTCCGGGACTGAGCTGTTTCGAGAAGAGTGAGGA-----------------------------------------------------------------------------------------------------------------------------------------------------------------------------------------------------------------------------------------------------------------------------------------------------------------------------------------------------------------------------------------------------------------------------------------------------------------------------------------------------------------------------------------------------------------------------------------------------------------------------------------------------------------------------------------------------------------------------------------------------------------------------------------------------------------------------------------------------------------------------------------------------------------------------------------------------------------------------------------------------------------------------------------------------------------------------------------------------------------------------------------------------------------------------------------------------------------------------------------------------------------------------------------------------------------------------------------------------------------------------------------------------------------------------------------------------------------------------------------------------------------------------------------------------------------------------------------------------------------------------------------------------------------------------------------------------------------------------------------------------------------------------------------------------------------------------------------------------------------------------------------------------------------------------------------------------------------------------------------------------------------------------------------------------------------------------------------------------------------------------------------------------------------------------------------------------------------------------------------------------------------------------------------------------------------------------------------------------------------------------------------------------------------------------------------------------------------------------------------------------------------------------------------------------------------------------------------------------------------------------------------------------------------------------------------------------------------------------------------------------------------------------------------------------------------------------------------------------------------------------------------------------------------------------------------------------------------------------------------------------------------------------------------------------------------------------------------------------------------------------------------------------------------------------------------------------------------------------------------------------------------------------------------------------------------------------------------------------------------------------------------------------------------------------------------------------------------------------------------------------------------------------------------------------------------------------------------------------------------------------------------------------------------------------------------------------------------------------------------------------------------------------------------------------------------------------------------------------------------------------------------------------------------------------------------------------------------------------------------------------------------------------------------------------------------------------------------------------------------------------------------------------------------------------------------------------------------------------------------------------------------------------------------------------------------------------------------------------------------------------------------------------------------------------------------------------------------------------------------------------------------------------------------------------------------------------------------------------------------------------------------------------------------------------------------------------------------------------------------------------------------------------------------------------------------------------------------------------------------------------------------------------------------------------------------------------------------------------------------------------------------------------------------------------------------------------------------------------------------------------------------------------------------------------------------------------------------------------------------------------------------------------------------------------------------------------------------------------------------------------------------------------------------------------------------------------------------------------------------------------------------------------------------------------------------------------------------------------------------------------------------------------------------------------------------------------------------------------------------------------------------------------------------------------------------------------------------------------------------------------------------------------------------------------------------------------------------------------------------------------------------------------------------------------------------------------------------------------------------------------------------------------------------------------------------------------------------------------------------------------------------------------------------------------------------------------------------------------------------------------------------------------------------------------------------------------------------------------------------------------------------------------------------------------------------------------------------------------------------------------------------------------------------------------------------------------------------------------------------------------------------------------------------------------------------------------------------------------------------------------------------------------------------------------------------------------------------------------------------------------------------------------------------------------------------------------------------------------------------------------------------------------------------------------------------------------------------------------------------------------------------------------------------------------------------------------------------------------------------------------------------------------------------------------------------------------------------------------------------------------------------------------------------------------------------------------------------------------------------------------------------------------------------------------------------------------------------------------------------------------------------------------------------------------------------------------------------------------------------------------------------------------------------------------------------------------------------------------------------------------------------------------------------------------------------------------------------------------------------------------------------------------------------------------------------------------------------------------------------------------------------------------------------------------------------------------------------------------------------------------------------------------------------------------------------------------------------------------------------------------------------------------------------------------------------------------------------------------------------------------------------------------------------------------------------------------------------------------------------------------------------------------------------------------------------------------------------------------------------------------------------------------------------------------------------------------------------------------------------------------------------------------------------------------------------------------------------------------------------------------------------------------------------------------------------------------------------------------------------------------------------------------------------------------------------------------------------------------------------------------------------------------------------------------------------------------------------------------------------------------------------------------------------------------------------------------------------------------------------------------------------------------------------------------------------------------------------------------------------------------------------------------------------------------------------------------------------------------------------------------------------------------------------------------------------------------------------------------------------------------------------------------------------------------------------------------------------------------------------------------------------------------------------------------------------------------------------------------------------------------------------------------------------------------------------------------------------------------------------------------------------------------------------------------------------------------------------------------------------------------------------------------------------------------------------------------------------------------------------------------------------------------------------------------------------------------------------------------------------------------
>Choriorhabditis_cristata
CATGT-TTAG-------AAAGAAACTGCGAACGGCTCATTA-GAGCTGATATACACTATCGAGG-----GTCTCTGAGTGGACAACTGTGGTAATTCTGGAGCTAATACATGCA-ATAAT-GCCCTGCCCGGCGGGGTGCACTTATTAG-AAC-AGACCAATCCTTCAAGGACTTTGTTGACTCTGAATAT-CCTAGTTAATCGTCGGTTT-----ACCGATGATGTCCTC-GATCGGTGTCCGCCCTATCA-ACCT--GATGGTAGTTTATTAGACTACCAAGGTTATAACGGGTAACGGAGAATAAGGGTTCGACTCCGGAGAGGGAGCCTTAGAAACGGCTACCACATCCAAGGAAGGCAGCAGGCGTGAAACTTATCCACTGC--ATATAGTGAGATAGTGACTAAACATAAAAAGACCATTCTTTTT--AGAGTGGTTTTTT-CAATGAATAGAGTTTAAAACACTCTATGAGGATCTAATGGAGGGCAAGTCTGGTGCCAGCAGCCGCGGTAATTCCAGCTCCATTAATATAGATCGTCATTG-CTGCGGTTAAAAAGCTCGTAGTTGGATCTTAGTTGCGTGTTCTTGTTCCTCGAC-GAGGTTAACT-TGAACTGCGACTTTGCTAG-TTTTCGGTGAC-TAGCG--AGTTACTTTGAATAAATC-AGAGTGCTCAAAACAGGCGTT---CGCCTGAATACTC-CATCATAGAATAATAGAAGAAGACTTCGGTCTC-TTTTATTGGTTT-AACGATC-GAAATAATGGTTAAGAGGGACAA-TTCGGGGGCATTCGTATCCCTGCGCGAGTGGTGAAATTCGTGGACCGCAGGGGGACGCCCAAAAGCGAAAGCATTTG-CCAAGAATGTCTTCATTAATC-AAGAACGAAAGTCAGAGGTTCGAAGGCGATT-AGATACCGCCCTAGTTCTGACCGTAAACTATGCCATCTAGCGATCCGATG-G-GATACCTTGTCGGGGAGTTTCCCGGAAACGAAAGTCTTTCGGTTCCGGGGGTAGTATGGTTGCAAAGCTGAAACTTAAAGAAATTGACGGAAGGGCACCACAAGGAGTGGAGCTTGCGGCTTAATTTGACTCAACACGGGAA-AACTC-ACCCGGCCCGGACACCGTTAGGATTGACAGATTGAAA-GCTCTTTCTAGATTTGGTGGTTGGTGGTGCATGGCCGTTCTTAGTTGGTGGA-GTGATTTGTCTGGTTTATTCCGATAACGAGCGAGACTCTAACCTACTAAATAGT-GACGGGATAATTTCGTCTAGTTACTTCTTAGAGGGATTAGTGGTG-TTTAGCCACACT-AGATTGAGCGATAACAGGTCTGTGATGCCCTTAGATGTCCGGGGCTGCACGCGTGCTACACTGGAAGAATCAGCGTGTCCATTGCCGAAAGG-TATTGGTAAACCGTTGAAACTCTTTCGT-GTCCGGGATAGGGAATTGAAATTATTTCCCTTAAACGAGGAATTCCTAGTAAGTGTGAGTCATTAGCTCACGTTGATTACGTCCCTGCCCTTTGTACACACCGCCCGTCGCTATCCGGGACTGAGTTGTTTCGAGAGGAGTGGAGAGAGGTGTAGCGTATAG-GTGAGACTGTC-TATTGAT-GTTGCATGTTCGAAG-TTCCTA--TGATAGGGGCTCCTGAGCG-GGTGCAAGACCCGTAC-GAACAG-CGATGCCTTTG--GTCTGG-TCTCTC-C-TTGGAGTCGGGTTGCTTGAAAGTGCAGCCTAAAG-CAGGTGATAAACTTCATCTAAGGCTAAATATAGACGTGAATTCGATAGCAAACAAGTACCGTGAGGGAAAGTTGCAAAGAACTTTGAAGAGAGAGTTCAAGAGAACGTGAAATCGCTGGAGTGGAACCGGAGAG-AGTTGACGATACTAA-GTTG-TGCGCATTGACGACGTTA-GTCGAGCTTACCGAGAAGTGTTGCCCTAGACGTC-AATTAAAGTCGACCACCTCT-CTGACCCGTCTTGAAACACGGACCGAGGAGTGTAACCTTTACGCGAGTCGAAGAATTTC-TGAGGCGAAATGAACGT-GA-------CTTCATGGGATCTGTCGGGCGGCGCACCATGGCCCTGTCTAGTATGGTTCCATACAGGCAGCGGTTGAGCGTAAAGGTTGCGACCCGAAAGATGGTGAAC-TATGCCTGAGCAGGATGAA-GCCAGAGGAAACTCTGGTGGAAGTCCGTATCGGTTCTGACGTGCAAATCGATCGATAGACTTGGGTATAGGGGCGAAAGACTAATCGAACCATCTAGTAGCTGGTTCCCT-CCGAAGTTTCCCCCAGGATAGCTGGAGCTTGTTATATCCGGTAAAGCGAATGATTAGAGGACT-TGGGGTCGAAACGATCTCAACCTATTCTCAAACTTTCAATGGGTATGTTGTCTTA-GTTTCTTAACTGAACTTTGAC-ACGAACGCG-AGCTCCAAGTGGGCCA-TTTTTGGTAAGCAGAACTGGCGCTGTGGGATGAACCAAACGT-CGAGTTAA-GGTGCCTAACTTCTCGTTCATGAGACCCCATAAAAGGCGTTGGTTGATATAGACAGCAGGACGGTGGCCATGGAAGTTGGT-ACCCGCTAAGGAGTGTGTAACAACTCACCTGCCGAATCAACTAGCCCTGAAAATGGATGGCGCTTGAACGAGAGACCTATACTTGGCCGTTGCTGGCTTGTGCGTGCGCCTGGCCGCAACGAGTAGGAGGGA-CCTGGTGGT-TGCGTTGAAGGCTTTGGGTGTAGACCCAGCTGGAGCTTCCAT-CAGTGCAGATCTCGGTGGTAGTAGCAAATATTTAAG-TTCGATCCTTGAAGACTGAAGTGG-AGAAGGGTTCCACGTGAACAGCAGTTGAATGTGGGTTAGTCGATCCTAAGATACTGGCTTATGCCTTGTATCAA-TGAGACTCGGTGATCG-AAAGGGAATAAGGTTAATATTCCTTGACGTGGACGCGACGACTGCA-GCTCTAGCGGGGTAACCCTTTAGAACCTGATTATGTCGGGCAGAGACAGAGCTAGAGTTTTCTTCTCTAGTTAATGAACGGACCCAC-TTGAATCGGTTTAGCCGGAGAGAGTGGCGTTGTTTCAGTAAAGCACTGCGGTTTCTGCGGTGTCTCTGTTTCTCTTCTCGATCCTTGAAAAATCAGGGGAAGCTGTCGC-GCCACATCGTACC-CATATCCGCATCAGGTCTCCAAGGTGAACAGCCTCTAGTCAATAGAATAATGTAGGTAAGGG-AAGTCGGCAAATTAGATCCGTAACTTCGGGAAAAGGATTGGCTCCAGTGACTGGGTC-GGTTGGCCTCTAGACTGATGCTTGTTTGACTGTCCGTGACTGGGCGAAGCTCTTAGCTTGGACTAGT-GACACG-GTCATCTCGTGGACGTTTTTA-GGT-GTAT-GCCTTGCTTGGCTTG-GTAT-CCTGACTGGCCTTATACAGTTGTACTGGAACCGGTACGGACTCGGGGAATCCGACTGTCTAATTAAAACAGAGGAGACAGATGGTCCTTG-CGGACGTTGACTGTCTCTGATTTCTGCCCAGTGCTCTGAATGTTAAATCGTAGTAATTCG--AGTAAGCGCGGGTAAACGGCGGGAGTAACTATGACTCTCTTAAGGTAGCCAAATGCCTCGTCATCTAACTAGTGACGCGCATGAATGGATTAACGAGATTCCCACTGTCCCTAACTACTATCTAGCGAAACCACAGCCAAGGGAACGGGCTTGGCCAAAATAGCGGGGAAAGAAGACCCTGTTGAGCTTGACTCTAGTTTGACTTTGTGAAGAATCATGAGAGGTGTAGTATAGGTGGGAG--CGAAAGCGACAATGAAATACCACCACTTTCATCGATTCTTTACTTATTCGGTGAGCAGGAAATTGGGCCTCTTTTTTTTCTTGGTG-TTAAGCATTACTACTCGGTGG-TTTTG-CGATTCTCATCGAAGACATAGTCAGGCGGGGAGTTTGACTGGGGCGGTACATCTATCAAATAATAACGTAGGTGTCCTAAGGCTAGCTCAGAGAGGTTAGAAACCTCTCGTAGAGCAAAAGGGCAAAAGCTCGCTTGATCTTGACTTTCAGTATGAGTACAGACCGTGAAAGCGTGGCCTATCGATCCTTTTAAT-C-AAGAAAGT-TTCTTGTAAGAGGTGTCAGAAAAGTTACCACAGGGATAACTGGCTTGTGGCAGCCAAGCGTCCATAGCGACGTTGCTTTTTGATCCTTCGATGTCGGCTCTTCCTATCATTGCGAAGCAGAATTCGCCAAGCGTTGGATTGTTCACCCTCTAAT-AGGGAACGTGAGCTGGGTTTAGACCGTCGTGAGACAGGTTAGTTTTACCCTACTGTTGACTTTTTGTTGCGATAGTAATCCTGCTTAGTACGAGAGGAACAGCAGGTTTAGACATTT-GGTTCATGGACTTGGTCGAACGGCCAATGGTCCGATGCTACCATCTG-TGGGATTATAACTGAACGCCTCTAAGTTAGAATCCCGTCTAGTCAAGCAATGATAACTTCGCT-TCCT-GGTGTCCGGAG-GTGATT-CTATCTCGTGGTAACACGAGAG--CTTATGCCCTAATCCATGACCTTGCCGATAGGGGGACCCCCTATTGGTTGTCAAAGCCAGTTTACAAT-GTCAGGGC-GCAAAATTACAGGTCTACGACTT-GTATGCTGGTAAAGGTGTTGTATCCAGTARAGC---------------------------------------------------------------------------------------------------------------------------------------------------------------------------------------------------------------------------------------------------------------------------------------------------------------------------------------------------------------------------------------------------------------------------------------------------------------------------------------------------------------------------------------------------------------------------------------------------------------------------------------------------------------------------------------------------------------------------------------------------------------------------------------------------------------------------------------------------------------------------------------------------------------------------------------------------------------------------------------------------------------------------------------------------------------------------------------------------------------------------------------------------------------------------------------------------------------------------------------------------------------------------------------------------------------------------------------------------------------------------------------------------------------------------------------------------------------------------------------------------------------------------------------------------------------------------------------------------------------------------------------------------------------------------------------------------------------------------------------------------------------------------------------------------------------------------------------------------------------------------------------------------------------------------------------------------------------------------------------------------------------------------------------------------------------------------------------------------------------------------------------------------------------------------------------------------------------------------------------------------------------------------------------------------------------------------------------------------------------------------------------------------------------------------------------------------------------------------------------------------------------------------------------------------------------------------------------------------------------------------------------------------------------------------------------------------------------------------------------------------------------------------------------------------------------------------------------------------------------------------------------------------------------------------------------------------------------------------------------------------------------------------------------------------------------------------------------------------------------------------------------------------------------------------------------------------------------------------------------------------------------------------------------------------------------------------------------------------------------------------------------------------------------------------------------------------------------------------------------------------------------------------------------------------------------------------------------------------------------------------------------------------------------------------------------------------------------------------------------------------------------------------------------------------------------------------------------------------------------------------------------------------------------------------------------------------------------------------------------------------------------------------------------------------------------------------------------------------------------------------------------------------------------------------------------------------------------------------------------------------------------------------------------------------------------------------------------------------------------------------------------------------------------------------------------------------------------------------------------------------------------------------------------------------------------------------------------------------------------------------------------------------------------------------------------------------------------------------------------------------------------------------------------------------------------------------------------------------------------------------------------------------------------------------------------------------------------------------------------------------------------------------------------------------------------------------------------------------------------------------------------------------------------------------------------------------------------------------------------------------------------------------------------------------------------------------------------------------------------------------------------------------------------------------------------------------------------------------------------------------------------------------------------------------------------------------------------------------------------------------------------------------------------------------------------------------ATGGGAGGAAGAGAAGGTCTGATTGATACAGCTGTAAAAACAGCCGAGACTGGATATATTCAAAGACGTCTTATTAAAGCTATGGAAAGTGTGATGGTCAACTATGACGGAACTGTTCGTAACTCACTGGCTCAAATGATCCAACTTCGTTATGGTGAAGATGGTCTTGATGGTATGTGGGTAGAGAATCAGAACATGCCAACAATGAAGCCAACAAACGTACTCTTCGAAGAAGGTTTCAAGTTGGACTTGTCGGACGAAAAATGGATGCGAAAGCACTATAAAGAAGAAGTCGTCAGAGAACTACAAGGATCATCAATTGAAGAGGAATGGCGTCAGTTAGAAGAAGATCGACGATTATTGCGAAAGATCTTCCCCACTGGAGATGCGAAGATTGTATTGCCATGTAATCTACAGCGGTTGATTTGGAACGCACAAAAGATTTTCCATGTACATATGAGGCAAACTACCGATTTGAATCCTGTGCGTGTAATTGAAGGCGTGAAAGAGCTATCCAAGAAGCTTATTATTGTATCAGGTGAAGACAGAATCTCTAAGCAGGCTCAATATAATGCTACACTGTTGATGAATATTCTGATAAGATCCACTCTGTGTTCGAAGAAGATGGCCACTTCACACAAACTGAATGCGGAAGCTTTCGAGTGGTTGCTCGGTGAGTTG------------------------------------------------------------------------------------------------------------------------------------------------------------------------------------------------------------------------------------------------------------------------------------------------------------------------------------------------------------------------------------------------------------------------------------------------------------------------------------------------------------------------------------------------------------------------------------------------------------------------------------------------------------------------------------------------------------------------------------------------------------------------------------------------------------------------------------------------------------------------------------------------------------------------------------------------------------------------------------------------------------------------------------------------------
>Cruznema_tripartitum
CATGCGTGTTCAACGTAAGTGAAACTGCGAACGGCTCATTA-GAGCAGATATATTTTATTCCGGT----GATCCAAGATGGATAACTGCGGAAATACTGGAGCTAATACATGCA-ACGAA-ACCCCGACGGAAGGGGTGCAATTATTAG-TGC-AAACCAATCGTCTTCGTAGTTTGTTGACTCTGAGTAA-TGCAGTGAATCGTCGG----TCAATCCGACGATGTCCGG-AAAAAGTGTCTGCCCTATCA-ACTT--GATGGTAGTGTATTGGACTACCATGGTTATCACGGGTAACGGAGAATCAGGGTTCGACTCCGGAGAGGGAGCCTTAGAAACGGCTACCACATCCAAGGAAGGCAGCAGGCGCGTAACTTATCCATTATAAAT--TATGAGATAGTGACTANACATAAAAAGACCATTCCTAAC--GGAACGGTTATTT-CAATGATACGAGTGTAAATATCTCGTAAAGGAACTAGTGGAGGGCAAGTCTGGTGCCAGCAGCCGCGGTAATTCCAGCTCCACTAGCGTAAAACGTCATTG-CTGCGGTTAAAAAGCTCGTAGTTGAAACTAAGGCTTGTAGTATGGTTCGTCCTA-GACGTTAACT-GTACTCTTGTCTTTGCCGG-TTTTCCGTGGC-TGGCG-AGTTTACTTTGAATAAATC-AGAGTGCTCAACACAGGCGTT---CGCCTGAATGTTG-TATCAAGGGATAATAGAAGAGGACTTCGGTTCC-TTTTATTGGTTA-TTGAACC-GTTGTAATGATTAATAGAGACGA-TTCGGGGGCATTCGTACCTCTACGCGACCGGTGAAATGGGATGACCGTAGAGAGACGTCCGAAAGCGAAAGCATTTG-CCAAGAACGTTCTCATTAATC-AAGAACGAAAGTCAGAGGTTCGAAGGCGATT-AGATACCGCCCTAGTTCTGACCGTAAACTATGCCATCTAGCGATCTGATT-G-GTTGCCTGATCAGGGAGCTTCCCGGAAACGAAAGTCTTTCGGTTCCTGGGGTAGTATGGTTGCAAAGCTGAAACTTAAAGAAATTGACGGAAGGGCACCACCAGGAGTGGAGCCTGCGGCTTAATTTGACTCAACACGGGAA-AACTC-ACCCGGCCCGGACACCGTTAGGATTGACAGATTGAAA-GCTCTTTCTCGATTCGGTGGTTGGTGGTGCATGGCCGTTCTTAGTTGGTGGA-GCGATTTGTCTGGTTTATTCCGATAACGAGCGAGACTCTAGCCTGCTAAATAGT-GCGCAGATACATAAGTCTGTTTACTTCTTAGAGGGATAAGCGGCG-TTTAGCCGCACG-AGATTGAGCGATAACAGGTCTGTGATGCCCTTAGATGTCCGGGGCTGCACGCGCGCTACACTGGAAGCATCAGCGGGCCCATCTTCGAAAGG-GGTTGGTAAACCGTTGAAACGCTTCCGT-GACCGGGATAGGGAATTGTAATTATTTCCCTTGAACGAGGAATTCCTAGTAAGTGTGAGTCATCACCTCACGTTGATTACGTCCCTGCCCTTTGTACACACCGCCCGTCGCTGTCCGGGACTGAGTTGTTTCGAGAAGAGTTGGGAGAAGTGTAGCGTATAG-GTGTGGTATTC-CGGTTGT-CCGTCATGTGCCAAG-TCTCTT--TGATAGGGGCTCCTAAGAG-GGTGCAAGACCCGTAC-GCATAG-ACACTCAATCG--GTTTCG-CTACTC-C-TTGGAGTCGGGTTGCTTGAAAGTGCAGCCTAAAG-CGGGTGATAAACTTCATCCAAGGCTAAATATTGGAGCAAATTCGATAGCAAACAAGTACAGTGATGGAAAGTTGCAAAGAACTTTGAAGAGAGAGTTCAAGAGAACGTGAAATCGCTTGTGTGGAACCGGAGAG-AGTCAACGTTGGCTA-AGCTCCGCGCGTCGGCGGCGTTG-CCGGAGTCTGCTGAATAGTGTTACCCAGTGCGCC-GATGAAAGTTGACCACCTCT-CCGACCCGTCTTGAAACACGGACCGAGGAGTGTAGCTTGTGCGTGAGTCACTGAGTCTC-AACGGCGTAATGAAAGT-AAAGGCAGCTGACATAGGATCCGGTGGGCGGCGCACTATGGCCCTGTCTCGGTTGCTTGCAATTGGGCAGAGGAAGAACGTACAGGCTGCGACCCGAAAGATGGTGAAC-TATGCCTGAGCAGGACGAA-GCCAGAGGAAACTCTGGTGGAAGTCCGTATCGGTTCTGACGTGCAAATCGATCGATAGACTTGGGTATAGGGGCGAAAGACTAATCGAACCATCTAGTAGCTGGTTCCCT-CCGAAGTTTCCCCCAGGATAGCTGGAGCAGGTTATATCCGGTAAAGCGAATGATTAGAGGAAT-TGGGGTCGAAACGACCTCAACCTATTCTCAAACTTTCAATGGGTATGATGTCTTG-GTTTCTTCATTGAACTAGGAC-ACGAACACT-TGCTCCAAGTGGGCCA-TTTTTGGTAAGCAGAACTGGCGCTGTGGGATGAACCAAACGC-CGTGTTAA-GGTGCCTAACTTTGCACTCATGAGACCCCATAAAAGGCGTTGGTTGATCTAGACAGCAGGACGGTGGCCATGGAAGTCGGT-ACCCGCTAAGGAGTGTGTAACAACTCACCTGCCGAATCAACTAGCCCTGAAAATGGATGGCGCTTGAGTGCGAGACCTATACCCGGCCCTTGCTGGCTTGTGCGCTCGCCTGGCCGCAAGGAGTAGGAGGGT-CGTGTCGGT-TGCGTCGAAGGCTTTGGGAGTGATCCCAGCTGGAGCTGCCGG-CAGTGCAGATCTCGGTTGTAGTAGCAAATACTCAAG-TTCGATCCTTGAGGACTGAAGTGG-AGAAGGGTTCCACGTGAACAGTAGTTGAATGTGGGTCAGTCGATCCTAAGGTACAGGCTAATGCCGTGTATCAA-CGAGACTCGGATGTCG-AAAGGGAATAGGGTTAATATTCCCTAACGTGGACGTAGAGATTCTA-GTACTTGCGCGGTAACGCATTCGAACTCGGCGACACCGCACGATGACCGAGCTAGAGTTTTCTTCTCTAGTTTAGGAACGGACTCCC-CGGAATCGGTTCACCCGGAGAAAGGGACGTTGTTTCCGTAAAGCACCGCGGTCTGCGTGGTGTCTCGTGCTTATCGTGTGGTCCTTGAAAAACCGAGGGAGGCTTCTAC-GCCACATCGTACC-GATATCCGCATCAGGTCTCCAAGGTGAACAGCCTCTAGTCGATAGAATAATGTAGGTAAGGG-AAGTCGGCAAATTAGATCCGTAACTTCGGGAAAAGGATTGGCTCCAGTGACCGGGTC-GGTTGGCCTGTTGACTGATATTGGCG-GGTGGCCCGTGACTGGGTGAGGCTCTGATCTCGGACTAGT-GGTTAG-ATCTGCCTTTGGACGTCTTCA-GGT-GTAT-ACATTGGTTGCCTTT-GTAT-CCTGACTGGCCCAAAACGGTCGAACTGGAACTGGTACGGACTCGGGGAATCCGACTGTCTAATTAAAACAGAGGAGACAGATGGTCCTTG-CGGACGTTGACTGTCTCTGATTTCTGCCCAGTGCTCTGAATGTTAAATCGTAGTAATTCG--AGTAAGCGCGGGTAAACGGCGGGAGTAACTATGACTCTCTTAAGGTAGCCAAATGCCTCGTCATCTAATTAGTGACGCGCATGAATGGATTAACGAGATTCCCACTGTCCCTAACTACTATCTAGCGAAACCACAGCCAAGGGAACGGGCTTGGCAAATACAGCGGGGAAAGAAGACCCTGTTGAGCTTGACTCTAGTTTGACATTGTGAAGAGTCATGAGAGGTGTAGCATAGGTGGGAGCTTCGCGGCGCCAATGAAATACCACCACTTTCATCGATTCTTTACTTATTCGGTTACGTGAGGACCGGACTTTCCTGTGTTCTTCGTA-TTAATCTCAGCCACCTGGTGG-CCGGG-AGACTCTCGCCGAAGACATTGTCAGGCGGGGAGTTTGACTGGGGCGGTACATCTGTCAAATCGTAACGCAGGTGTCCTAAGGCTAGCTCAGAGAGGACAGAAACCTCTCGTAGAGCAAAAGGGCAAAAGCTCGCTTGATCTTGACTTTCAGTACGAGTACAGACCGCGAAAGCGTGGCCTATCGATCCTTTTAAT-C-CAGATTGT-TTCTGGTAAGAGGTGTCAGAAAAGTTACCACAGGGATAACTGGCTTGTGGCAGCCAAGCGTCCATAGCGACGTTGCTTTTTGATCCTTCGATGTCGGCTCTTCCTATCATTGCGAAGCAGAATTCGCCAAGCGTTGGATTGTTCACCCACTAAT-AGGGAACGTGAGCTGGGTTTAGACCGTCGTGAGACAGGTTAGTTTTACCCTACTGTAGACTGATTATTACGATAGTAGTCCTGCTTAGTACGAGAGGAACAGCAGGTCCAGACATTT-GGTTCATGGACCTGGCCGATCGGCC-ATGGTCCGAAGCTACCATCTG-GGGGATTATAACTGAACGCCTCTAAGTTAGAATCCCACCTAGCCATGTAGTGATAACTTTGCA-TCCC-GGTTTTGGGAG-GCACAC-CTATCTCGTGGTAACGCGAGAGTCCCCTTGCCCCATC---TGATCGTGTTAGTAGAATTAACGTCTGCTAACTGCTTCAGCCAGAGCACAAT-GTCGGGGCTGCAAAATCTCTTGCAAACGACTT-GTTTACTGGTCAAGGTGTTGTATCCAGTAGAGC---------------------------------------------------------------------------------------------------------------------------------------------------------------------------------------------------------------------------------------------------------------------------------------------------------------------------------------------------------------------------------------------------------------------------------------------------------------------------------------------------------------------------------------------------------------------------------------------------------------------------------------------------------------------------------------------------------------------------------------------------------------------------------------------------------------------------------------------------------------------------------------------------------------------------------------------------------------------------------------------------------------------------------------------------------------------------------------------------------------------------------------------------------------------------------------------------------------------------------------------------------------------------------------------------------------------------------------------------------------------------------------------------------------------------------------------------------------------------------------------------------------------------------------------------------------------------------------------------------------------------------------------------------------------------------------------------------------------------------------------------------------------------------------------------------------------------------------------------------------------------------------------------------------------------------------------------------------------------------------------------------------------------------------------------------------------------------------------------------------------------------------------------------------------------------------------------------------------------------------------------------------------------------------------------------------------------------------------------------------------------------------------------------------------------------------------------------------------------------------------------------------------------------------------------------------------------------------------------------------------------------------------------------------------------------------------------------------------------------------------------------------------------------------------------------------------------------------------------------------------------------------------------------------------------------------------------------------------------------------------------------------------------------------------------------------------------------------------------------------------------------------------------------------------------------------------------------------------------------------------------------------------------------------------------------------------------------------------------------------------------------------------------------------------------------------------------------------------------------------------------------------------------------------------------------------------------------------------------------------------------------------------------------------------------------------------------------------------------------------------------------------------------------------------------------------------------------------------------------------------------------------------------------------------------------------------------------------------------------------------------------------------------------------------------------------------------------------------------------------------------------------------------------------------------------------------------------------------------------------------------------------------------------------------------------------------------------------------------------------------------------------------------------------------------------------------------------------------------------------------------------------------------------------------------------------------------------------------------------------------------------------------------------------------------------------------------------------------------------------------------------------------------------------------------------------------------------------------------------------------------------------------------------------------------------------------------------------------------------------------------------------------------------------------------------------------------------------------------------------------------------------------------------------------------------------------------------------------------------------------------------------------------------------------------------------------------------------------------------------------------------------------------------------------------------------------------------------------------------------------------------------------------------------------------------------------------------------------------------------------------------------------------------------------------------------------------ATGGGAGGTCGTGAAGGTCTTATCGATACTGCTGTGAAGACTGCCGAAACTGGATACATCCAGCGTCGTCTTATCAAGGCTATGGAGAGCGTGATGGTCAACTATGATGGAACGGTGCGTAATTCAATCGGCCAAATGGTACAGCTGCGTTATGGTGAGGACGGTCTCGACGGAATGTGGGTAGAGAATCAGAACCTGCCGACAATGAAGCCCACAAACGCTGTCTTCGAGAAAGAATTCAAGCTCGACTTGGCGGATGAGAAAACGCTGCGTCGATTCTACACTGAGGATGTGGTGCGCGATCTGCAAGGCTCCTCCGTCGAATCCGAATGGGCTCAACTTGAGGAGGACCGTCGTTTGTTGAGGAAGATCTTCCCGACCGGTGACGCGAAGATCGTGTTGCCTTGCAACTTGAAGCGTTTGCTCTGGAATGCACAAAAGATTTTCCACGTGGAGATGAGGAAGCCGACGGATTTGAATCCGCTGCGTGTGATTGAGGGCGTACGCGAGCTGTCGAAGAAGCTTGTCATCGTAGGTGGTGAAGATCGAATCTCCAAACAGGCGCAATACAATGCCACGCTTCTCATGAATATCTTGCTGAGATCGACTCTTTGCTCGAAGCAAATGGCGTCTCATTACAAGCTCAATCAAGAGGCGTTCGACTGGCTACTCGGAGAAGTGGANNCGCGTTTCCAACAG------------------NAAATGGTNGGCGCGTTGGCCGCGCAGTCGCTTGGAGAACCGGCCACTCAGATGACGCTCAACACGTTCCACTACGCTGGAGTGTCGGCTAAGAACGTAACACTCGGAGTACCGCGTTTGAAGGAGATTATCAACGTTTCTAAGCAGCTGAAGACACCGTCGTTAACAGTGTTTCTGCAAGGAGTGGCTGCTCGCGATGCCGATAAAGCGAAAGATGTGCTGTGCAAACTTGAGCACACAACGTTGAGAAAGGTGACCGCGAACACGGCAATTTACTACGATCCTGATCCGAAGAACACATGCATTGAGGAAGACGAGGAATGGGTCAGCATTTTCTATGAGATGCCTGACTTTGATCCAAGTCGCTCGTCACCATGGTTGTTGCGCCTCGAACTGGACCGAAAGAGGATGACGGATAAGAAACTGACTATGGAACAAATTGCGGATCGTATTCACCAAGGCTTTGGTGATGATCTTAATGTGATTTACACTGATGATAATGCGGACAAGCTGGTCTTCCGGCTGAGAATCACAANTCAAGACGGTGACGAGGAACAAGTGGACAAGATGGAGGATGATATGTTCCTGCGTTGTATTGAATCAAACATGCTTTCGGACTTGACTCTGCAGGGTATTACATCAATCTCGAAGGTGTACATGCATAAGCCAACAACTGACGACAAGAAGCGAGTGATTATTACTCCCGAAGGAGGCTTCAAGGCAATTCCGGAATGGATTCTCGAGACTGATGGAACAGCTCTTTTGAAGGTGTTGTCGGAGCAGCATGTTGATCCGGTGCGAACCACTTCCAACGATATTTGTGAAATTTTCGAGGTTCTTGGAATTGAAGCCGTGCGAAAGTCGATCGAACGCGAAATGAACAATGTCATCTCGTTCGACGGTTCTTATGTCAACTATCGTCATTTGGCGCTGCTTTGCGATGTGATGACTGCAAAAGGTCACTTGATGGCTATCACT
>Myolaimus_byersi
---------------------------------------------------------------------------------------------------------------------------------------------------------------------------------------------------------------------------------------------------------------------------------------------------------------------------------------------------------------------------------------------------------------------------------------------------------------------------------------------------------------------------------------------------------------------------------------------------------------------------------------------------------------------------------------------------------------------------------------------------------------------------------------------------------------------------------------------------------------------------------------------------------------------------------------------------------------------------------------------------------------------------------------------------------------------------------------------------------------------------------------------------------------------------------------------------------------------------------GGTGGTGCATGGCCGTTCTTAGTTGGTGGA-GTGATTTGTCTGGTTTATTCCGATAACGAGCGAGACTCTAGCTTATTAAATAGA-TGCCGGATAATTTTGTCGGCAGACTTCTTAGAAGGATAAGCGGTG-TTTAGCCGCACG-AGATTGAGCAATAACAGGTCTGTGATGCCCTTAGATGTCCGGGGCTGCACGCGCGCTACATTGGAAGAATCAGCGTGTCCTAATCTGAAAGG-ATTTGGTAAACCCTTGAAAATCTTTCGT-AATTGGGATAGGGAATTGTAATTATTTCCCTTGAACGAGGAATTCCTAGTAAGTGTGAATCATCAGCTCACGTTGATTACGTCCCTGCCCTTTGTA--------------------------------------------------GGACTGTAGCGTATAG-GTGTGGCTATT-CAACATT-GCTGTACATCCAAAG-TACTCT--TGACCGAGGC-CCATAGAT-GATGCAAGTTCAGTAC-GGATGA-CAGTGGTGTTG--AT-CGG-CTATTC-C-TTAGAGTCGGGTTGTTTGAGATTGCAGCCCAAAG-TTGGTGGTAAACCCCATCTAAAGCTAAATATGGCCACGAGACCGATAGCAAACAAGTACCGTGAGGGAAAGTTGCAAAGTACTTTGAAGAGAGAGTTCAAGAGGGCGTGAAACCGCTAAGATGGAAACAAATGG-AGTTGACGTCAATCA-GTTTTTGGGCGCTGAGATGCTTG-CAAGGATTGACAGAACAATGATGGAC-GTTTCTC-GGTAAAAGTCAACTACCTAT-TTGACCCGTCTTGAAACACGGACCAAGGAGTTTAGCATATGTGCGAGTAGTTGGATTCT-GAATGCGTAATGAAAGT-GAAGGAAGCTGATATCAGATCTGAAACGTAGAGCATGATAGCCCCATCTGAATGGCTTGCCATTAGGTGGAGGAAGAGCATATACGCTAAGACCCGAAAGATGGTGAAC-TATGCTTGAGCAGGACGAA-GCCAGAGGAAACTCTGGTGGAGGTCCGAAACGGTTCTGACGTGCAAATCGATCGTCTGACTTGGGTATAGGGGCGAAAGA-------------------------------------------------------------------------------------------------------------------------------------------------------------------------------------------------------------------------------------------------------------------------------------------------------------------------------------------------------------------------NNNGCCGAATGAACTAGCCATGAAAATGGATGGCGCTAGATCGGACGACTTATACCCAACCGTTACTAGCTTGAGCGTGCGCCTGGTCGTAACGAGTAAGAGGGT-CGTAGTGATGAGCGTTGAAGGCTTTGGGCGTAGGCCCAGCTGGAGCCGTCAC-TAGTGCAGATCTTGGTGGTAGTAGCAAATATTCAAG-TGAGATCCTTGAAGACTGAAGTGG-AGAAGGGTTCCACGTGAACAGCAGTTGAATGTGGGTCAGTCGATCCTAAGATACTGGCTAATGCCTTGTATCAA-TGAGACTCGATTGTCG-AAAGGGAATGAGGTTAACATTCCTTAACCTAGACGTGAAGATAGAT-AGTCATGCGCGGTAACGCAAACGAACTTGGTGACACTGCACATAGCCCGAGCTAGAGTTTTCTTTTCTAGTTAAGAGGCGGACTCCA-TGGAAACGGTTTAGCCGGAGATATGGACGTTGTCCTCGTATAGCATCACGGTTCCTGTGGTGTCTCGAGCGTTGTGTGCGGTCCTTGAAAAACCAAGGGAGGCATTCAC-GCTAGATCGTACC-GATATCCGCAGCAGGTCTCCAAGGTGAACAGCCTCTAGTCGATAGAATAATGTAGGTAAGGG-AAGTCGGCAAATTAGATCCGTAACTTCGGGAAAAGGATTGGCTCTAAGGACTGGGTC-GGTCGGGCTGTAACACGAAACAGTGATGGTCGTCGATGTCTGTTTTGGCTTGCTAGAACGGGCTAGT-GGCGGG-AACGTTCTGTGGACTGGTGCA-GCTAATGT-GC-CCACTCGGTGGA-ACAC-TTCGGCCGACACTAAACAGTTAACTTAGAACTGGCACGGACTCGGGGAATCTGACTGTCTAATTAAAACAAAGGAGATAGATGGCCCTTG-CGGGCGTTGACTATCTCTGATTTCTGCCCAGTGCTCTGAATGTTAACTCGATGAAATTCG--AGTAAGCGCGGGTAAACGGCGGGAGTAACTATGACTCTCTTAAGGTAGCCAAATGCCTCGTCATCTAATTAGTGACGCGCATGAATGGATTAACGAGATTCCCACTGTCCCTATCTACTATCTAGCGAAACCACAGCCAAGGGAACGGGCTTGGCAAAAACAGCGGGGAAAGAAGACCCTGTTGAGCTTGACTCTAGTCTGACTCTGTGAAGAGTCATGGAAGGTGTAGCATAAGTGGGAGCAGCAATGCGTCCGTGAAATACCACTACTTTTATCGATTCTTTACTTATTTGGTAAGGCGAGGATTAAGCCTGCTTCTGATTCTTGAG-TTAAGTCTGGTTACTTGGTGA-CCGGG-CGACTCGCGCCAAAGACAGTGTCAGGCGGGGAGTTTGACTGGGGCGGTACATCTGTCAAACAGTAACGCAGGTGTCCTAAGGCAAGCTCAGAGAGGACAGAAACCTCTCGTAGAGCAAAAGGGCAAAAGCTCGCTTGATCTTGATTTTCAGCACGAATACAGACCGCGAAAGCGTGGCCTATCGATCCTTTTAAA-T-TAGAGGGT-TTCTAATAAGAGGTGTCGGAAAAGTTACCACAGGGATAACTGGCTTGTGGCAGCCAAGCGTCCATAGCGACGTTGCTTTTTGATC---------------------------------------------------------------------------------------------------------------------------------------------------------------------------------------------------------------------------------------------------------------------------------------------------------------------------------------------------------------------------------------------------------------------------------------------------------------------------------------------------------------------------------------------------------------------------------------------------------------------------------------------------------------------------------------------------------------------------------------------------------------------------------------------------------------------------------------------------------------------------------------------------------------------------------------------------------------------------------------------------------------------------------------------------------------------------------------------------------------------------------------------------------------------------------------------------------------------------------------------------------------------------------------------------------------------------------------------------------------------------------------------------------------------------------------------------------------------------------------------------------------------------------------------------------------------------------------------------------------------------------------------------------------------------------------------------------------------------------------------------------------------------------------------------------------------------------------------------------------------------------------------------------------------------------------------------------------------------------------------------------------------------------------------------------------------------------------------------------------------------------------------------------------------------------------------------------------------------------------------------------------------------------------------------------------------------------------------------------------------------------------------------------------------------------------------------------------------------------------------------------------------------------------------------------------------------------------------------------------------------------------------------------------------------------------------------------------------------------------------------------------------------------------------------------------------------------------------------------------------------------------------------------------------------------------------------------------------------------------------------------------------------------------------------------------------------------------------------------------------------------------------------------------------------------------------------------------------------------------------------------------------------------------------------------------------------------------------------------------------------------------------------------------------------------------------------------------------------------------------------------------------------------------------------------------------------------------------------------------------------------------------------------------------------------------------------------------------------------------------------------------------------------------------------------------------------------------------------------------------------------------------------------------------------------------------------------------------------------------------------------------------------------------------------------------------------------------------------------------------------------------------------------------------------------------------------------------------------------------------------------------------------------------------------------------------------------------------------------------------------------------------------------------------------------------------------------------------------------------------------------------------------------------------------------------------------------------------------------------------------------------------------------------------------------------------------------------------------------------------------------------------------------------------------------------------------------------------------------------------------------------------------------------------------------------------------------------------------------------------------------------------------------------------------------------------------------------------------------------------------------------------------------------------------------------------------------------------------------------------------------------------------------------------------------------------------------------------------------------------------------------------------------------------------------------------------------------------------------------------------------------------------------------------------------------------------------------------------------------------------------------------------------------------------------------------------------------------------------------------------------------------------------------------------------------------------------------------------------------------------------------------------------------------------------------------------------------------------------------------------------------------------------------------------------------------------------------------------------------------------------------------------------------------------------------------------------------------------------------------------------------------------------------------------------------------------------------------------------------------------------------------------------------------------------------------------------------------------------------------------------------------------------------------------------------------------------------------------------------------------------------------------------------------------------------------------------------------------------------------------------------------------------------------------------------------------------------------------------------------------------------------------------------------------------------------------------------------------------------------------------------------------------------------------------------------------------------------------------------------------------------------------------------------------------------------------------------------------------------------------------------------------------------------------------------------------------------------------------------------------------------------------------------------------------------------------------------------------------------------------------------------------------------------------------------------------------------------------------------------------------------------------------------------------------------------------------------------------------------------------------------------------------------------------------------------------------------------------------------------------------------------------------------------------------------------------------------------
>Poikilolaimus_floridensis
----T-GTAAGTACGA-GGTGAAACCGCGAATGGCTCATTA-CAACAGCTATAATTTACTTGATGTTGAAATCCTACTTGGATAACTGTGGTAATTCTAGAGCTAATACATGCA-GCAAA-GCCCAGACGGAACGGGTGCATTTATTAG-AACAAAACCAATCGGTTTCGTTTGTTGTTGACTCTGAATAA-CTCAGCTGATCGCATGGTC-TTGTACCGGCGACGTGTCT-TTCAAGTGTCTGCCTTATCA-ACTTTCGATGGTAGTTTATGTGCCTACCATGGTTGCAACGGGTAACGGAAAATTAGGGTTTGATTCCGGAGAGGGGGCCTGAGAAACGGCCACCACATCTAAGGAAGGCAGCAGGCGCGCAAATTACCCACTCTCGGCACGAGGAGGTAGTGACTAACAATAACGAGACCGTTCTCTTT-GAGGCCGGTTATCG-GAATGGGTACAATTTAAACCCTTTAACGAGGATCTATGAGAGGGCAAGTCTGGTGCCAGCAGCCGCGGTAATTCCAGCTCTCAAGGTGTATATCCCTATTG-CTGCGGTTAAAAAGCTCGTAGTTGGATCTGCGCCTTAGGACTTGGTGCGCCCTC-TGGGCGACTA-AGATCCTAGGCACTGCTGG-TTTTCTGTGGC-TAGCG-AGTTTACCTTGAGTAAATC-AGATTGCTCAAAAAAGGCGTT-T-CGCCTGAATGTTT-GTGCATGGAATAATGGAAAAGGACTTCGGTTCTGTTTTGTTGGTTTTCTGAACT-GAGGTAATGATTAAGAGGGACAG--ACGGGGGCATTCGTATCGCTGCGTGAGAGGTGAAATTCTTGGACCGCAGCGGGACGCCCAACAGCGAAAGCATTTG-CCAAGAATGTCTTCATTAATC-AAGAACGAAAGTCAGAGGATCGAAGGCGATT-AGATACCGCCCTAGTTCTGACCGTAAACGATACCAACTAGCGATCCGCCG-GTGGCGCCCTGGCGGGGAGCTTCCCGGAAACGAAAGTCTTCCGGTTCCGGGGGAAGTATGGTTGCAAAGCTGAAACTTAAAGGAATTGACGGAAGGGCACCACCAGGAGTGGAGCCTGCGGCTTAATTTGACTCAACACGGGAA-AACTC-ACCCGGCCCGGACACCGTGAGGATTGACAGATTGAGA-GCTCTTTCTTGATTCGGTGGTTGGTGGTGCATGGCCGTTCTTAGTTGGTGGA-GCGATTTGTCTGGTTTATTCCGATAACGAGCGAGACTCTAGCCTACTAACTAGT-TTCTGGATAATCGAGTCAGGTGACTTCTTAGAGGGACAGGCGGTG-TTCAGCCGCACG-AAATTGAGCAATAACAGGTCTGTGATGCCCTTAGATGTCCGGGGCTGCACGCGCGCTACACTGGAGGAATCAGCATGCCCTGCATCGAGAGG-CGCGGGTAAACCTTTGAAAATCCTCCGT-GATCGGGATAGGGAATTGCAATTATTTCCCTTGAACGAGGAATTCCCAGTAAGTGTGAGTCATCAGCTCACGTTGATTACGTCCCTGCCCTTTGTACACACCGCCCGTCGCTGCCCGGGACTGAGCCGTTTCGAGAAACGCGAGGAGAAATGTAGCGTATAG-GTGTTGCTGTC-CGGCACG-GCCGTTCACCCAAAG-TTCCCT--TGACTGGGGCTCCAGAGAA-GGTGCGAGACCTGTAC-GGGTGA-TGGCTGTGACG--GT-TGG-TGGCTC-C-TTGGAGTCGGGTTGCCTGAGATCGCAGCCCAAAG-AGGGTGGTAAACCTCATCTAAGGCTAAATATGACCGTGAGTCCGATAGCAAACAAGTACCGTGAGGGAAAGTTGCAAAGAACTTTGAAGAGAGAGTTCAAGAGGGCGTGAAACCGCTGGGATTGAAACGGAGAG-AGTTGACGATATTCA-GCTGCTGCGCGCCGAGACTCTTG-ATGTGTTGCGCTGAATCGTGTTGCCCCGTTTCTC-GGTAACCGTCGATCACCTCT-CCGACCCGTCTTGAAACACGGACCAAGAAGTCTAGCATGTGCGCGAGTCATTGGGTCCT-AAAGGCGTAATGAAAGT-GAAGGCGACTGATATGGGATCTGCCGTGCAGCGCACCATAGCCCCGTCCTGTCTGCTTGCAGTAGGGCGGAGGAAGAGCGTACACGCTGGGACCCGAAAGATGGTGAAC-TATGCCTGAGCAGGATGAA-GCCAGAGGAAACTCTGGTGGAGGTCCGAAGCGGTTCTGACGTGCAAATCGATCGTCTGACTTGGGTATAGGGGCGAAAGACTAATCGAACCATCTAGTAGCTGGTTCCCT-CCGAAGTTTCCCCCAGGATAGCTGGAGCTCGTTATATTCGGTAAAGCGAATGATTAGAGGAAT-TGGGGTCGAAACGACCTCAACCTATTCTCAAACTTTCAATGGGTATGAAGCCGCC-GTTGCTTGATTGAACGACGGCAAAGAATGTG-AGCTCCAAGTGGGCCA-TTTTTGGTAAGCAGAACTGGCGCTGTGGGATGAACCAAACGT-CGGGTTAA-GGTGCCAAAGTTCCCGCTCATGAGATCCCATAAAAGGCGTTGGTTGATATAGACAGCAGGACGGTGGCCATGGAAGTCGGA-AACCGCTAAGGAGTGTGTAACAACTCACCTGCCGAATCAACTAGCCCTGAAAATGGATGGCGCTTGAGCGGGACACCTATACCCGACCGTCGCTGGCTTGTGCGTACGCCTGGCCGCGACGAGTAGGAGGGT-CGCAGTGGTTTGCGTTGAAGGCTTTGGGCGTAGGCCCGGCTGGAGATTCCAC-TGGTGCAG-------------------------------------------------------------------------------------------------------------------------------------------------------------------------------------------------------------------------------------------------------------------------------------------------------------------------------------------------------------------------------------------------------------------------------------------------------------------------------------------------------------------------------------------------------------------------------------------------------------------------------------------------------------------------------------------------------------------------------------------------------------------------------------------------------------------------------------------------------------------------------------------------------------------------------------------------------------------------------------------------------------------------------------------------------------------------------------------------------------------------------------------------------------------------------------------------------------------------------------------------------------------------------------------------------------------------------------------------------------------------------------------------------------------------------------------------------------------------------------------------------------------------------------------------------------------------------------------------------------------------------------------------------------------------------------------------------------------------------------------------------------------------------------------------------------------------------------------------------------------------------------------------------------------------------------------------------------------------------------------------------------------------------------------------------------------------------------------------------------------------------------------------------------------------------------------------------------------------------------------------------------------------------------------------------------------------------------------------------------------------------------------------------------------------------------------------------------------------------------------------------------------------------------------------------------------------------------------------------------------------------------------------------------------------------------------------------------------------------------------------------------------------------------------------------------------------------------------------------------------------------------------------------------------------------------------------------------------------------------------------------------------------------------------------------------------------------------------------------------------------------------------------------------------------------------------------------------------------------------------------------------------------------------------------------------------------------------------------------------------------------------------------------------------------------------------------------------------------------------------------------------------------------------------------------------------------------------------------------------------------------------------------------------------------------------------------------------------------------------------------------------------------------------------------------------------------------------------------------------------------------------------------------------------------------------------------------------------------------------------------------------------------------------------------------------------------------------------------------------------------------------------------------------------------------------------------------------------------------------------------------------------------------------------------------------------------------------------------------------------------------------------------------------------------------------------------------------------------------------------------------------------------------------------------------------------------------------------------------------------------------------------------------------------------------------------------------------------------------------------------------------------------------------------------------------------------------------------------------------------------------------------------------------------------------------------------------------------------------------------------------------------------------------------------------------------------------------------------------------------------------------------------------------------------------------------------------------------------------------------------------------------------------------------------------------------------------------------------------------------------------------------------------------------------------------------------------------------------------------------------------------------------------------------------------------------------------------------------------------------------------------------------------------------------------------------------------------------------------------------------------------------------------------------------------------------------------------------------------------------------------------------------------------------------------------------------------------------------------------------------------------------------------------------------------------------------------------------------------------------------------------------------------------------------------------------------------------------------------------------------------------------------------------------------------------------------------------------------------------------------------------------------------------------------------------------------------------------------------------------------------------------------------------------------------------------------------------------------------------------------------------------------------------------------------------------------------------------------------------------------------------------------------------------------------------------------------------------------------------------------------------------------------------------------------------------------------------------------------------------------------------------------------------------------------------------------------------------------------------------------------------------------------------------------------------------------------------------------------------------------------------------------------------------------------------------------------------------------------------------------------------------------------------------------------------------------------------------------------------------------------------------------------------------------------------------------------------------------------------------------------------------------------------------------------------------------------------------------------------------------------------------------------------------------------------------------------------------------------------------------------------------------------------------------------------------------------------------------------------------------------------------------------------------------------------------------------------------------------------------------------------------------------------------------------------------------------------------------------------------------------------------------------------------------------------------------------------------------------------------------------------------------------------------------------------------------------------------------------------------------------------------------------------------------------------------------------------------------------------------------------------------------------------------------------------------------------------------------------------------------------------------------------------------------------------------------------------------------------------------------------------------------------------------------------------------------------------------------------------------------------------------------------------------------------------------------------------------------------------------------------------------------------------------------------------------------------------------------------------------------------------------------------------------------------------------------------------------------------------------------------------------------------------------------------------------------------------------------------------
>Poikilolaimus_oxycercus
CACGT-GTAAGTTCACAGGTGAAACCGCGAATGGCTCATTA-CAACAGCTATAATTTACTTGATGTTGATATCCTACTTGGATAACTGCGGTAATTCTGGAGCTAATACATGCA-TCAAA-GCTCTGACCCTCGGAGCGCATTTATTAG-AACAAAACCAATCGGCTTCGTTTGTTGTTGACTCTGAATAA-CTTAGCTGATCGCATGGTC-TTGTACCGGCGACATATCT-TTCAAGTATCTGCCTTATCA-ACTTTCGATGGTAGTTTATGTGCCTACCATGGTTGCAACGGGTAACGGAAAATAAGGGTTTGATTCCGGAGAGGGAGCCTGAGAAACGGCTACCACATCTAAGGAAGGCAGCAGGCGCGCAAATTACCCACTGGAGGTGCTCCGAGGTAGTGACTAACAATAACGAGACCGTCTTCTAT-GAGGCCGGTTATCG-GAATGGGTACAATTTAAACCCTTTAACGAGGATCTATGAGAGGGCAAGTCTGGTGCCAGCAGCCGCGGTAATTCCAGCTCTCAAGGTGTATATCCCTATTG-CTGCGGTTAAAAAGCTCGTAGTTGGATCTCCGCCTCAGGACGTGGTCCGCCTT--TAGGTGACTG-CGATCCTAGGCACTGCTGG-TTTTCAGTGGC-TAGCG-AGTTTACCTTGAGTAAATC-AGATTGCTCAAGAAAGGCGTT-T-CGCCTGAATGTTT-GTGCATGGAATAATGGAATAGGACTTCGGTTCTGTTTTGTTGGTTTTCTGAACT-GAAGTAATGATTAAGAGGAACAG--ACGGGGGCATTCGTATCGCTGCGTGAGAGGTGAAATTCTTGGACCGCAGCGGGACGCCCAACAGCGAAAGCATTTG-CCAAGAATGTTTTCATTAATC-AAGAACGAAAGTCAGAGGATCGAAGGCGATT-AGATACCGCCCTAGTTCTGACCGTAAACGATACCAACTAGCGATCCGCCG-GTGACGCCCTGGCGGGGAGCTTCCCGGAAACGAAAGTCTTCCGGTTCCGGGGGAAGTATGGTTGCAAAGCTGAAACTTAAAGGAATTGACGGAAGGGCA-CACAAGGAGTGGAGCCTGCGGCTTAATTTGACTCAACACGGGAA-AACTC-ACCCGGCCCGGACACCGTGAGGATTGACAGATTGAGA-GCTCTTTCTTGATTCGGTGGTTGGTGGTGCATGGCCGTTCGTAGTTGGTGGA-GCGATTTGTCTGGTTTATTCCGATAACGAGCGAGACTCTAGCCTGCTAAATAGC-TTCTGGATAATCAAGTCAGGAAACTTCTTAGAGGGACAGGCGGTG-TTCAGCCGCACG-AAATTGAGCAATAACAGGTCTGTGATGCCCTTAGATGTCCGGGGCTGCACGCGCGCTACACTGGAGGAATCAGCATGTCCTGTATCGAAAGG-TATGGGTAAACCTTTGAAAATCCTCCGT-GATTGGGATAGGGAATTGCAATTATTCCCCTTGAACGAGGAATTCCCAGTAAGTGTGAGTCATCAGCTCACGTTGATTACGTCCCTGCCCTTTGTACACACCGCCCGTCGCTGCCCGGGACTGAGCCGTTTCGAGAAACGCGAGGA--------------------------------------------------------------------------------------------------------------------------------------------------------------------------------------------------------------------------------------------------------------------------------------------------------------------------------------------------------------------------------------------------------------------------------------------------------------------------------------------------------------------------------------------------------------------------------------------------------------------------------------------------------------------------------------------------------------------------------------------------------------------------------------------------------------------------------------------------------------------------------------------------------------------------------------------------------------------------------------------------------------------------------------------------------------------------------------------------------------------------------------------------------------------------------------------------------------------------------------------------------------------------------------------------------------------------------------------------------------------------------------------------------------------------------------------------------------------------------------------------------------------------------------------------------------------------------------------------------------------------------------------------------------------------------------------------------------------------------------------------------------------------------------------------------------------------------------------------------------------------------------------------------------------------------------------------------------------------------------------------------------------------------------------------------------------------------------------------------------------------------------------------------------------------------------------------------------------------------------------------------------------------------------------------------------------------------------------------------------------------------------------------------------------------------------------------------------------------------------------------------------------------------------------------------------------------------------------------------------------------------------------------------------------------------------------------------------------------------------------------------------------------------------------------------------------------------------------------------------------------------------------------------------------------------------------------------------------------------------------------------------------------------------------------------------------------------------------------------------------------------------------------------------------------------------------------------------------------------------------------------------------------------------------------------------------------------------------------------------------------------------------------------------------------------------------------------------------------------------------------------------------------------------------------------------------------------------------------------------------------------------------------------------------------------------------------------------------------------------------------------------------------------------------------------------------------------------------------------------------------------------------------------------------------------------------------------------------------------------------------------------------------------------------------------------------------------------------------------------------------------------------------------------------------------------------------------------------------------------------------------------------------------------------------------------------------------------------------------------------------------------------------------------------------------------------------------------------------------------------------------------------------------------------------------------------------------------------------------------------------------------------------------------------------------------------------------------------------------------------------------------------------------------------------------------------------------------------------------------------------------------------------------------------------------------------------------------------------------------------------------------------------------------------------------------------------------------------------------------------------------------------------------------------------------------------------------------------------------------------------------------------------------------------------------------------------------------------------------------------------------------------------------------------------------------------------------------------------------------------------------------------------------------------------------------------------------------------------------------------------------------------------------------------------------------------------------------------------------------------------------------------------------------------------------------------------------------------------------------------------------------------------------------------------------------------------------------------------------------------------------------------------------------------------------------------------------------------------------------------------------------------------------------------------------------------------------------------------------------------------------------------------------------------------------------------------------------------------------------------------------------------------------------------------------------------------------------------------------------------------------------------------------------------------------------------------------------------------------------------------------------------------------------------------------------------------------------------------------------------------------------------------------------------------------------------------------------------------------------------------------------------------------------------------------------------------------------------------------------------------------------------------------------------------------------------------------------------------------------------------------------------------------------------------------------------------------------------------------------------------------------------------------------------------------------------------------------------------------------------------------------------------------------------------------------------------------------------------------------------------------------------------------------------------------------------------------------------------------------------------------------------------------------------------------------------------------------------------------------------------------------------------------------------------------------------------------------------------------------------------------------------------------------------------------------------------------------------------------------------------------------------------------------------------------------------------------------------------------------------------------------------------------------------------------------------------------------------------------------------------------------------------------------------------------------------------------------------------------------------------------------------------------------------------------------------------------------------------------------------------------------------------------------------------------------------------------------------------------------------------------------------------------------------------------------------------------------------------------------------------------------------------------------------------------------------------------------------------------------------------------------------------------------------------------------------------------------------------------------ATGGGAGGTCGTGAGGGTTTGATTGACACTGCGGTGAAGACGGCCGAAACGGGCTACATTCAGCGACGTCTCATTAAGGCGATGGAGAGTGTCATGGKCAATTATGACRGAACGGTCCGCAATGCAGTTTCCCACCTCGTGCAGCTGAGATACGGAGAGGATGGTCTGGATGGCACGTGGGTGGAGAACCAGATCATGCCGTCTATGATGCCTTCCAACGCGCTCTTCGAACGCGATTTCAAGCTCGACGTCACCGACGAACAAGCCCTGAAAAAGATGTTCACTTTGGACGTTGTGAAGGAAATTCAGGGAAATAGCATTGATGCGGAATGGGAACAACTTAAAGAAGATCGTGGCCTTCTACGCAAGATATTTCCGAAGGGAGGTTCAAAGGTCGTTCTTCCTTGCAACATTCAGCGACTTATCTGGAATGCCCAAAAGATTTTCCGCGTGGATAACAGGAATCCTACTGAGCTGAGTCCTCTTTACGTCATTGAAGCTATTCGAAAACTGTCTGAGAAGCTTGTGATCGTTAGTGGTGACGACAAGATTTCCCAGCAAGCGCAGTACAATGCTACGCTTCTCATGAACATCCTCATCCGCTCAACGTTATGTTCGAAACAAGTTGCTGAGAAACATCGTCTCAATCAGGAAGCATTCGAATACATCCTTGGAGAGATCGAGAACCGTTTTCAACGGGCAATCGTGNNNNNNNNNNNNNNNNNKGGCGTATTGRCCGCGCAGNCTCTTGGACAGCCGGCCACTCAGATGACTCTGAACACTTTCCACTACGCCGGAGTGTCTTCGAAAAACGTGACACTTGGTGTGCCGCGTCTTAAGGAGATCATCAACGTGAGCAAGCAACCGAAGACGCCTTCGCTCACCGTCTTCCTTCAAGGAGCTGCAACGAAGGATGCGGAGAAGGCCAAGGATGTTTTGTGTAAATTGGAGCACACGACGCTGAGAAATGTGACGGCGAACACGGCGATCTACTACGACCCCGATCCGCAACGAACTTGCATTGAAGAAGATCAAGAATGGGTCTCCATATTCAATCAGATGATCGACTTTGATCCTTCGAAATGCTCGCCGTGGCTCTTGCGCCTTGAGCTTGACCGAAAGAGGATGACGGAGAAGAAGCTGACCATGGAAGCGATTGCCGAGCGAATTCACTGTGGCTTCGGCGGCGACCTCCATACGATTTACTCGGACGACAATGCGGAGAAGCTCGTGTTCCGCTTGCGAATTGCAAATGTGGACACCGACGATGAGCAAGTGGACAAGATGGAAGATGACGCCTTCCTTCGATGTGTCGAGAGCAACATGCTCTCCGATCTGACTCTGCAGGGTATTGAGACAATTGCCAAGGTGTACATGCATGAGGCGACGACGGATGACAAAAAGAAGATAATCATCACAGCGGATGGCAGTTTTGAGACAATTCCCGAGTGGATCCTCGAAACTGACGGAACGGCCCTTCTCAGAGTCCTCGGCGAACCGAATGTCGATCGAATTCGAACAACTTCTAACGACATCTGCGAGATCTTCGAGGTTCTGGGCATTGAAGCGGCGCGCAAGGCAATTGAACGAGAGATGAAACACGTCATTTCCTTTGACGGCTCCTATGTTAATTATCGTCATTTGGCGCTTCTTTGCGATGTGATGACGGCGAAAGGTCATTTGATGGCGATCACT
>Leptojacobus_dorci
CATGT-CTCAAAACACAAGTAAATTTGCGGACGGCTCCTTA-CAACAGAGATTATTTCTTTGAACTTGATTTCCTACATGGATAACTGTGGTAATTCTAGAGCTAATACATGCA-CCAAA-TCTCCGACAGAAGGAGAGCATTTATTAG-ACT-ATGCCAATCGGGCTCCCGTTTTGGTGACTCTGAATAA-CTCAGCTGATCGCATGGTC-TCGTACCGGCGACGTATCA-ATCAAGTCTCTGCCTTATCA-ACTTTCGATGGTAGTTTATGTGCCTACCATGGTTGTAACGGGTAACGGAGAATCAGGGTTCGACTCCGGAGAGGGAGCCTGAGAAACGGCTACCACATCTAAGGAAGGCAGCAGGCGCGTAAATTACCCACTCTCGATACGAGGAGGTAGTGACTATTAATAACGAGACCGTTCTCTAT-GAGGCCGGTTATCG-GAATGGGTACAATTTAAACCCTTTAACGAGGATCTATGAGAGGGCAAGTCTGGTGCCAGCAGCCGCGGTAATTCCAGCTCTCAAGGTGTATATCGTCATTG-CTGCGGTTAAAAAGCTCGTAGTTGGATCTGAGCCTCTGGACTTGGTTCACCAAT-GGTGTTACTG-AGCTCCTGGGCTATGCTAG--TTATCAGGGC-TGGCA-AGTTTACCTTGAAAAAATT-AGAGTGCTTAACACAGGCGTT-T-CGCTTGAATATTC-GTGCATGGAATAATAGAAGAGGACTTCGGTTCTATTTTATTGGTGT-CGGATCT-GAAGTAATGGTTAAGAGGGACTG--ACGGGGGCATCCGTATCGTTGCGTGAGAGGTGAAATTCTTGGACCGCAACGGGACGCTCTACTGCGAAAGCATTTG-CCAAGAATGTCTTCATTAATC-AAGAACGAAAGTCAGAGGATCGAAGGCGATT-AGATACCGCCCTAGTTCTGACCGTAAACGATGCCTACTAGCGACCAGTCG-GAGACGCCCTGACTGGGAGCTTCCCGGAAACGAAAGTCTTCCGGTTCCGGGGGAAGTATGGTTGCAAAGCTGAAACTTAAAGAAATTGACGGAAGGGCACCACCAGGAGTGGAGCCTGCGGCTTAATTTGACTCAACACGGGAA-AACTC-ACCCGGCCCGGACACTGTTAGGATTGACAGATTGAGA-GCTCTTTCATGATTCGGTGGTTGGTGGTGCATGGCCGTTCTTAGTTGGTGGA-GCGATTTGTCTGGTTTATTCCGATAACGAGCGAGACTCTAGCCTACTAAATAGT-TACTGGGTTCTTACGCCAGTGAACTTCTTAGAGGGATAAGCGGTG-TTTAGCCGCACG-AGATTGAGCAATAACAGGTCTGTGATGCCCTTAGATGTCCGGGGCTGCACGCGCGCTACACTGGAAGAAACAGCGTGCCCATTGCTGAAAGG-CATTGGCAAACCAATGAAAGTCTTCCGT-GATCGGGATAGGGAATTGCAATTATTTCCCTTAAACGAGGAATTCCCAGTAAGTGTGAGTCATCAGCTCACGTTGATTACGTCCCTGCCCTTTGTACACACCGCCCGTCGCTGCCCGGGACTGAGCCGTTTCGAGAAATGCGAGGAGAAGTGTAGCGTATAG-GTGCTTCTTGC-CGTGGTT-GTCACTTGTTCTAAG-TCCCTA--TGAACGGGGCTCCGAAGAG-GGTGAAAGACCTGTAA-GGGCTTGTGACGGCTTCG--GT-TGG-TTGTAC-T-TTGGAGTCGGGTTGCCTGAGATCGCAGCCCAAAG-TTGGTGGTAAACCTCATCTAAGGCTAAATATGGCCACAAGACCGATAGCAAACAAGTACCGTGAGGGAAAATTGCAAAGAACTTTGAAGAGAGAGTTCAAGAGGACGTGAAACTACTAGAGTGGAATCGGATGG-AGTTGACGACATTCA-GTTGTTGCGGACTGAGTGCGTTG-GTTGCCCCTGTGTGGCGTCGTTGCCCGGTCTCTC-AGTGAAAGTCGATGACCCAT-CTGACCCGTCTTGAAACACGGACCAAGAAGTCTAGCATGTGCGCGAGTCATTGGGTCCT-AAAGGCGTAATGAAAGT-AAAGGTGTCTGATATGGGATCCGCCAGGCGGCGCACCATAGCCCCGTTCCGAATGCTTGCATTAGGGCGGAGGTAGAGCGTACATGCTGGGACCCGAAAGATGGTGAAC-TATGCCTGAGCAGGACGAA-GCCAGAGGAAACTCTGGTGGAAGTCCGAAGCGGTTCTGACGTGCAAATCGATCGTCTGACTTGGGTATAGGGGCGAAAGACTAATCGAACCATCTAGTAGCTGGTTCCCT-CTGAAGTTTCCCCCAGGATAGCTGGAGCATGTGGTATTCGGTAAAGCGAATGATTAGAGGAAT-TGGGGACGAAACGTTCTCAACCTATTCTCAAACTTTCAATGGGTATAAAGTCTTG-GTTGCTTGATTGAACCATGACATTGTATGTA-TGCTCCAAGTGGGCCA-TTTTTGGTAAGCAGAACTGGCGCTGTGGGATGAACCAAACGT-TGGGTTAA-GGTGCCTAACTACCTACTCATGAGACCCCATAAAAGGCGTTGGTTGATATAGACAGCAGGACGGTGGCCATGGAAGTCGGA-ATCCGCTAAGGAGTGTGTAACAACTCACCTGCCGAATCAACTAGCCCTGAAAATGGATGGCGCTAGAGCGGGTGACCTATACCCAACCGTTGTTAGCGTGTAC--CTGTCATGTCGCAACGAGTAAGAGGGT--GCAATGGTTAGCGTCGAAGTCGTTGGGCGTGAGCCCTGATGGAGCTTCCAT-TGGTGCAGATCTTGGTGGTAGTAGCAAATAATCAAG-TGAGATCCTTGATGACTGAAGTGG-AGAAGGGTTCCACGTGAACAGTAGTTGGATGTGGGTCAGTCGATCCTAAGATACTGGCTAATGCTTTGTATCAA-AGGAGCTCAGTTGTCG-AAAGGGAAACGGGTTAACATTCCCGTACCCGGATGTGGAGATTGGC-GTTTGTGAGCGGTAACGCAAACAAACTTGGTGACGTCGAATTGAGCCCGAGCCAGAGTTCTCTTTTCTGGTTAAGGAACGGACTCCC-TGGAAACGGTTCATCCGGAGATAGGGACGTTGTTTCCGTAAAGCGCTACGGTTCCTGTGGCGTCTCGTGCGCTCGGTTCGGCCCTTGAAAAGCCAAGTGAGTCTCTCAC-ACCGGATCGTACC-GATATCCGCAGCAGGTCTCCAAGGTGAACAGCCTCTAGTCGATAGAATAATGTAGGTAAGGG-AAGTCGGCAAATTTGATCCGTAACTTCGGGAAAAGGATTGGCTCTAAGAACTGGGTG-TGTCGGGCTGTGGAATGAAGCGGGTTCGGTCGTCTATGTCTGGGTTGCGCTTGTGGCTCGGGCTAAC-GGCGAG-ATTGTCCCGGGGACTTTCGCA-GCT-GTGT-GTCGTTCTTGGTTCG-GCAC-TTCGGCCACCAAGAAACAGTTGACTTAGAACTGGCACGGACTTGGGGAATCCGACTGTCTAATTAAAACAGAGGAGACAGATGGTCCTTA-CGGACGTTGACTGTCTCTGATTTCTGCCCAGTGCTCTGAATGTTAACGTGGAGTGATTCA--CTTAAGCGCGGGTAAACGGCGGGAGTAACTATGACTCTCTTAAGGTAGCCAAATGCCTCGTCGGTTAATTGCCGACGCGCATGAATGGATTAACGAGATTCCTACTGTCCCTATCTACTATCTAGCGAAACCACAGCCAAGGGAACGGGCTTGGCAAATACAGCGGGGAAAGAAGACCCTGTTGAGCTTGACTCTAGTCTGACTCTGTGAAGAGTCATGAGAGGTGTAGTATAAGTGGGAGGCTTCGGCCGCAAGTGAAATACCACTACTTTCATCGGTTCTTTACTTACTCGGTAAAGCATGTGATGCAGTGGCTGCTGTTTTTGGCG-TTAAGTATGC---CCTTACGG-GTGTG-CGACGTGCTCCGAAGACCGTGTCAGGCGGGGAGTTTGACTGGGGCGGTACAACTGTCAAATCGTAACGCAGGTGTCCTAAGGTGAGCTCAGAGGGGACAGAAACCTCTCGTAGAGCAAAAGGGCAAAAGCCCACTTGATTTTGATTCTCAGTACGAATACAGACCGCGAAAGCGAGGCCTATCGATCCTTTTGAC-T-AAGAAGGT-CTCTTGCAATAGGTGTCAGAAAAGTTACCACAGGGATAACTGGCTTGTGGCGGCCAAGCGTCCATAGCGACGTCGCTTTTTGATCCTTCGATGTCGGCTCTTCCTATCATTGCGAAGCAGAATTCGCCAAGCGTTGGATTGTTCACCCACCAAT-AGGGAACGTGAGCTGGGTTTAGACCGTCGTGAGACAGGTTAGTTTTACCCTACTGTAGACC-GTTGTTGCAATAGTAATCCTGCTCAGTACGAGAGGAACCGCGGGTTCAGACATTT-GGTTCATGTACCTGACCGATCGGTCAATGGTGCGAAGCTATCATCTG-AGGGATTATGACTGAAAGCCTCTAAGTCAGAATCCCGCCTAGAAATTCAACGATATCTTCGTC-TCCC-GGTGTCGGGAG-GCACAT-CTATGTGGCGGCAACGTCACAG--CTTATGCCCAATTCGATGGCGCTGCTTGTCGGGGGAATCCTGATGAGCTGCTCAAGCCGGATCATAAT-GTCGGGCG-GCAAGACCACTTGCATACGACTT-GGTTACTGGTCAAGGTGTTGTATCCAGTAGAGCATGGGTCGCCGTATCAGAGTCCAGCGTAAGGGACCCGGGGGGATCTTCAAGTCGCACAACAAGCACCGCAAGGGCGCCGCCAAGCTCCGCCCCGTCGACTTTGCCGAGCGCCACGGGTACATCAAGGGCGTCGTCAAGGACATAATCCACGACCCGGGCCGAGGCGCGCCCCTGGCCATCGTGCAGTTCCGCGACCCGTACAAGTACAAGACCGTCAAGAGCACCATGATCGCCTGCGAGGGCATGCACACCGGGCAGTTCCTCTACTGCGGGAAGAAGGCCCAGATCCAGATCGGCAACATCATGCCGGTCGGCCAGTTGCCCGAGGGTACCGCCATTTGCAACCTTGAGGAGAAGACCGGAGACCGCGGACGGCTAGCCAGGACCTCTGGCAACTACGCCACCGTCATCGCCCACAACCCCGACACGAGGAAGACCCGCGTGCGCCTCCCCAGCGGAGCCAAGAAGGTCATCCAGTCCACCAACCGCGCCATGATTGGCATCGTCGCCGGAGGCGGAAGGACGGACAAGCCGCTGCTGAAGGCCGGCCGCGCCTACCACAAGTACAAGGCCAAGAGGAACTGCTGGCCGCGCGTGAGGGGAGTCGCCATGAACCCCGTGGAGCATCCCCACGGAGGAGGAAACCACCAGCACATTGGTCACCCGTCCACCGTCAAGCGAGGCACCAGCGCAGGAAAGAAGGTCGGTCTCATCGCCGCCCGCCGCACCGGTCGCATCCGCGGAGGCAAGCCCGACAAGAAG---AAGGACGAGGCCGTCATGGCGGGTGGAAAGAAGACGAAACCAGTGTTCCGGAGGAACTATGAGCTAGCCCCT---GGAGTCATGAGGTTCTCGGCGGCGCGTATGTACCACAAGCGAGGCGTCTCCTTCAAGAAG---CTCACC---AAGAAGGATAAGAAGGTGGTCGCTGCTCCCGAGAGGTACATCACCAAGAAGATCGGAGGAGACAAGAACGGAGGAGAGCGCAAAGTTCTCGTCAAGAAG---TCGAAGCTCCTGACGGAGGGCAACAACGAGACGTTCGTGACGCGCGAGAAGGGGAAGGCGAAGGGCGCGAGGCTGCGCAAGTCGCTGACCCCSGGGACMGTCCTCATCGTCCTCGTCGGCMGGCACAAGGGGAAGAGGGTCGTCTTCCTCAAGCAGCTCCCCAAGACCGGACTCCTCCTCGTCACCGGCCCGCACAAGATCAACAACACGCCCCTGAGGCGCATCGCGCAGGCGTTCGTCATCGCGACGAAGACGAAGATCGACGTGAGCGGCGTCAAGATCCCCGAGCACATCAACGACGAGTACTTCCGTCGG---AAGGCCGCCAAGGCC---CCCAAGAAGGGCGACCAGGCCGACCTCTTCGCCGCCGGCAAGGACTCCTATAAGGTG---TCGGAGCAGCGCAAGGCGGACCAGGTGGCGGTGGACAAGGACGTGATCGCAGCCATCAAGAAGCACCCCGACGCCAAG---TTCCTCCGCGGTTACTTCAGCTCCCGATTTGCCCTCGCCAGGAACCAATACCCCCACAACCTCATCTTCATG---AAGCTGATCGAGTCGCACGACAAGGTCGTCTTCCCCGCGGGGGTCACCTTCACGGTCAAGAACCGCATCGTCCACGTCAAGGGACCCCGAGGGACGCTCGTCCGCAACTTCAGGCACCTCCACATGGAGATGGAGCGAGTGGGCAAGGATACCCTCCGCGTCCGAAAATGGTTCGGGAACCGCAAGGAGCTCGCGGCCATCCGGACGGTGTGCTCGCACATCGAGAACATGATCAAGGGCGTCACCAAGGGCTACCGCTACAAGATGCGCTCCGTCTACGCCCACTTCCCCATCAACGTCACGCTGCAGGAGGCCGGACGCGTCGTTGAGATCCGTAACTTCCTCGGGGAGAAGATCATCCGCAAGGTGCCGCTGCCCACGGGCGTCGTCGCCACGCAGTCC---GGACAGAAGGACGAACTCATCGTCGAGGGAAATGATGTACAGCTGGTGTCCCAGGCGGCGGCCCGGATCCAGCAGTCGACGACGGTGAAGAACAAGGATATCCGAAAGTTCCTCGACGGAGTCTACGTCAGC---------------------------------------------CGCTACATCAAGAACAAGCCGTACCCGAAGTCGCGGTTCTGCCGCGGAGTCCCCGACCCCAAGATCCGCATCTTCGACCTCGGGAAGAAGAAGGGAACCGTCGACGAGTTCCCCGCCTGCGTCCACATGATCTCCAACGAGCGCGAGCATCTCTCCTCCGAGGCCCTCGAGGCCGCGCGCATYTGCGCCAACAAGTACCTGGTGAAGAACTGCGGRAAGGACGCGTTCCATCTCCGCGTGCGCAAGCACCCCTACCACGTGGTGCGCATCAACAAGATGCTCTCGTGTGCCGGGGCCGATCGGCTCCAGACCGGRATGAGGGGAGCCTACGGTAAGCCCCAAGGGCTGGTGGCCCGAGTGGACATCGGGGACCTSCTGTTCTCMGTCCGYGTRAGGGACCAGCACGTGGACCATGCCATCGAGGCTTTCCGCAGGGCCAAGTTCAAGTTCCCCGGCAGGCAGTTCGTCGTCACCTCCAGGAAGTGGGGCTTCACGAAGTGGGACCGCGCGGCGTACGAGGAGATGCGCGCGGAGGGCCGCCTCCAGCCCGACGGCGTCAACTGCAAGCTCATCCGCGAGCACGGCCCCCTCGCCAAGTGGRTCAACAACCCCATC---------------------------------------------------------GACGAGGGAAAACTCGCCGCCATCGTAAACGTCGTCGATGGTAACTTTGTGCTCCTGGACGGTCCCTCGACCGGGGTGTCCCGGACGGTGCGCAACCTGAAGGACCTCCGCATCACCAAGCACAAGCTCCCCCTCCGCGTCGGACAGAGGACCAAGGGCGTGAGGAAGGCCTTCGACGCGGCCGAGGTCTCCAAGAAGTTCGGCGAGTCCCAGTGGGCCAAGAAGATCGCCAACAAGAAGATTAGAGCGACGCTGAACGACTTTGACCGATTCAAGCTGATGCGCGCGAAGCAGATCCGCAACCGA---------------------------------------------------ATGTCGAAGAGAGGACGCGGCGGAGCCTCCGGGGCCAAGTTCAGGATCTCGCTCGGTCTGCCCGTCGGTGCCGTGATGAACTGCGCTGACAACACCGGAGCCAAGAACCTGTTCGTCATCGCCGTCTACGGCATCAAGGGACGCCTCAACCGACTGCCCTCCGCCGCCGTTGGCGACATGTTCGTGTGCAGCGTGAAGAAGGGCAAGCCCGAGCTCAGGAAGAAGGTCCTCCAAGGCGTCGTCGTGCGTCAACGCAAGATGTTCCGTAGGAAGGATGGAACCTTCATCTACTTTGAGGACAACGCCGGCGTCATCGTCAACAACAAGGGCGAGATGAAGGGCAGCGCCATCACCGGCCCCGTCGCCAAGGAGTGCGCCGACCTGTGGCCCAAGATCGCCAGCAACGCCGGCTCCATCGCC---------------GTGAAGGCCAAGGAACTGCGGGGGAAGAACAAGGATGCCCTACTCAAGTCCCTCGATGAGCAGAAGACCGAACTCGCCAACCTACAGGTGTCGAAAGTGACCGGAGGCGCGGCGTCCAAGCTGTCCAAGATCCGCACCGTGCGCAAGAACATTGCCCGCGTCCTCACCGTCATCAACCAGACCCAGAAGCAGGAGCTCAGGAAGTTCTACAAGGGCAAGCACTACAAGCCCCTGGACATCCGCTTCAAGAAGACGCGTGCGATGCGCCGCGCCCTCACCAAGCACGAGCGCAGCCTCAAGTCCCCCAAGGCCCTGGCCCGCCAAGGAAAGTTCCCCCAGAGGAAGTTCGCCGTCAAGGCG---ATGCCGGCACAGGTGATTGGCAAGCTGGTGAAGCCGGACGGGAAGCCGCCGACGGAGCTGGAGAAGCAGATCTCCAACGCCCTCGTCGACCTCGAGAGCAGCGGCTCGGACATCAAGAACCAGAGCAGGGAGCTCTACATCGTCGGCGTCAAGGAGGTGGACATCGGAAACAAGAAGAGCATCATCGTCTTCGTCCCCGTGCCCCAGCTCAAGCAGTTCCAGAAGATCCAGGTGCGTCTAGTGCGCGAGCTGGAGAAGAAGTTCGGAGGCAGGCACGTCGTCTTCATCGCCAGGCGACGAATCCTGGCGAAGCCGAAGCGCGGGAACAACCGCGTGCCCCAGAAGCAGCAGCGCCCGCGCTCGCGCACCCTGACCGCCGTGCACGACGCCATGCTCGGAGACCTCGTCTTCCCCGCGGAGATTGTCGGCAGGAGGACGCGCGTTAAGCTCGACGGCAAGAGGATCATCAAGGTGCACCTGGACAAGACGCAGCAGACGAACGTGGAGCACAAGGTGGAGACGTTCGCCTCGCTCTACAAGCACCTCACGGGCAAGGACGTCGTCTTCGAGTTCCCCGAGCCCCTCTTCATGGCGCCGGCTCGCAAGGGAAAGACGAAGGAGGAGCAGCCGGTGGTGACGCTCGGCCCGCAGGCCAAGGAGGGCGAGAACGTCTTCGGCGTCGCCCACATCTTCGCCTCCTTCAACGACACCTTCGTCCACGTCACCGACATCTCTGGCCGTGAAACGATCGTCCGAGTGACGGGAGGAATGAAGGTGAAGGCAGATCGTGATGAGGCCTCTCCCTACGCCGCTATGCTTGCCGCCCAGGACGTTGCCGAGAGGTGCAAACAGCTCGGGATCAACTCGCTGCACATCAAGCTGCGCGCCACCGGGGGCACGAAGACGAAGACGCCGGGTCCGGGCGCGCAGTCGGCGCTGCGCGCGCTCGCCCGCAGCGGGATGAAGATCGGCCGCATCGAGGACGTCACCCCCATCCCCACCGACTCCACCCGCAGGAAGGGCGGCCACCGCGGAAGGAGACTCATGCCTTTGGCCCGAGACTTGTTGCACCCCGACCCGGTGAAGGAGAGGGAGCGCTGCAAGCTGAAGAGGCTCGTCCAGCACCCCAACTCCTTCTTCATGGACGTCAAGTGCCCCGGATGCTACAAGATTACCACTGTATTTAGCCACGCGCAGTCGGTGGTGGTCTGCGTGGGATGCAACACGGTGCTCTGCCAGCCGACGGGAGGCAAGGCCCACCTCACCGAGGGTTGCTCCTTCCGCAAGAAG---CAACACATGGACAAGCCCGTCAAGCTCGCGAAGGTGACCAAGATCCTCGGCCGTACCGGATCCCAGGGACAATGTACTCAGGTGCGCGTGGAGTTCATCGACGAC---GCGACGTCGCGCAGCATCATCCGCAACGTGAAGGGCCCCGTGCGCGAGGGCGACATCCTCAACCTGCTGGAGGCCGAGCGCGAGGCCCGCAGGCTCAGA---------------------------------------------------------------------------------------------------------------------------------------------------------------------------------------------------------------------------------------------------------------------------------------------------------------------------------------------------------------------------------------------------------------------------------------------------------------------------------------------------------------------------------------------------------------------------------------------------------------------------------------------------------------------------------------------------------------------------------------------------------------------------------------------------------------------------------------------------------------------------------------------------------------------------------------------------------------------------------------------------------------------------------------------------------------------------------------------------------------------------------------------------------------------------------------------------------------------------------------------------------------------------------------------------------------------------------------------------------------------------------------------------------------------------------------------------------------------------------------------------------------------------------------------------------------------------------------------------------------------------------------------------------------------------------------------------------------------------------------------------------------
>Acrostichus_halicti
CATGT-CTAAGAATAAGACTGAATCTGCGAACGGCTCATTA-AAACGGCTATAATTTACTCGAATTAC-CATCCTAAACGGATATCTGCGATAATTTTGGAGCTAATACGTGCC-CCGAG-TCAATGGCCGGCGTTGCGCACTTATTAG-AACAAGACCAATCGTGCTCACGTTTTGGTGACTCTGAATAA--TTCGCTGATCGCACGGTC-TTGTACCGGCGACGTATCG-TTTGAGTGTCTGCCTTATCA-ACTTTTGATGGAAGTCTATGTGACTACCATGGTTGTAACAGGTAACGGAGAATAAGGGTTTGACTCCGGAGAGGGAGCCTGAGAAACGGCTACCACATCCAAGGATGGCAGCAGGCGCGTAAATTACCCACTCTCAATGCGAGGAGGTAGTAACTATCAATAACGAGACAGATCTCTTT-GAGGCCTGTCATCG-TAATGGGTGTATATTAAACCCTTTAACGAGGATCTATGAGAGGGCAAGTCTGGTGCCAGCAGCCGCGGTAATTCCAGCTCTCATGGCGTATATCGTCACTG-CTGCGGTTAAAAAGCTCGTAGTTGGATTCGTGCCATTGGACGCGGTACTCCATG-TGAGTAACTG-TGCTCCTTGGCTGTGTTGG-TTTTCCGTGGC-TAACG-TGTTTACCTTGAATAAATC-AAAGTGCTTAACACAGGCGTT-T-TGCCTGAATGTTT-CTGCATGGAATAATGGAATAGGACTTCGGTTCA-TTCTGTTGGTCT-TAGTACC-GAAGTAATGATTAAGAGGAACTG--ACGGGGGCATCCGTATCGCTGCGTGAGAGGTGAAATTCTTGGACCGCAGCGGGACGTCCAACAGCGAAAGCATTTG-CCAAGAATGTTTTCATTAATC-AAGAACGAAAGTCAGAGGATCGAAGGCGATT-AGATACCGCCCTAGTTCTGACCGTAAACGATGCCATCTAGCGATCAGGAG-TTGTCACCATTCCTGGGAGCTTCCCGGAAACGAAAGTCTTCGGGTTCCGGGGGTAGTATGGTTGCAAAGCTGAAACTTAAAGGAATTGACGGAAGGGCACCACCAGGAGTGGAGCCTGCGGCTTAATTTGACTCAACACGGGAA-AACTC-ACCCGGCCCGGACACTGTTATGATTGACAGATTGAGA-GTTCTTTCTTGATTCGGTGGTTGGTGGTGCATGGCCGTTCTTAGTTCGTGGA-GTGATTTGTCTGGTTTATTCCGATAACGAACGAGACTCTAACCTGCTAACTAGT-TGGCCGATAGCTTCGTCGCGTGACTTCTTAGAGGGATCAGTGGTGTTTCAGCCACACG-AGATTGAGCAATAACAGGTCTGTGATGCCCTTAGATGTTCGGGGCTGCACGCGCGCTACACTGGAGAGATCAGCGTGTCCTTGGCCGAAAGG-CCTCGGTAATCCATTGAAAACTTTCCGT-GATCGGGATAGGGGATTGCAATTATTTCCCTTCAACGAGGAATTCCCAGTAAGTGTGAGTCATCAGCTCACGTTGATTACGTCCCTGCCCTTTGTA--------------------------------------------------GAGGTGTCGCGTACAG-GCGTGTCTTTC-CATAATC-GTTTCCTGCCTGAAG-TTCGCTTTTGAACGCGGCGGCATAGAG-GGTTTTACTCCCGTCC-GGGTGG-GAGCGATTTTG--GT-TTG-GCGCGT-C-TTGGAGTCGAGTTGCTTGAGAGTGCAGCTCAAAG-TGGGTGGTATACCACATCTAAGGCTAAATATTACCATGAGACCGATAGCTAACAAGTACCGTGAGGGAAAGTTGAAAAGAACTTTGAAGAGAGAGTTCAAGAGGACGTGAAATCACTTGGAGCGAAGCGGATAG-AGTTAACGACATTCAGGTCGTCGTACGCTGAGGCTGTCG-ATTGCCCTTTCCGAATTGCGTGGCCCACGTTCTC-GGTAAAAGTTAACGACCTAT-CCGACCCGTCTTGAAACACGGACCAAGAAGTCTAGTATGTGCGCGAGTCATTGAGTCTTATATGGCGTAATGAAAGT-AAAGGTGGCTGATATGTGATCCGGTCCGCGGCGCAACATAGCCCCATGCTGATTGCTTGCAATGGTGTGGCGGTAGAGCGTACATACTGGGACCCGAAAGATGGTGAAC-TATGCTTGAGCAGGACGAA-GTCAGAGGAAACTCTGATGGAGGTCCGTAGCGGTTCTGACGTGCAAATCGATCGTCGGACTTGAGTATAGGGGCGAAAGACTAATCGAACCATCTAGTAGCTGGTTCCTG-CCGAAGTTTCCCCCAGGATAGCTGGAGTGTGATATATTCGGTAAAGCGAATGATTAGAGACAT-TGGGGACGAAATGTTCTCAACCTATTCTCAAACTTTCAATGGGTATGATGTTGCG-GTTGCTTGATTGAACCGTGACTGCGATTGTA-TGCTCCAAGTGGGCCA-TTTTTGGTAAGCAGAACTGGCGATGCGGGATGAACCGAACGT-TGGGTTAA-GGTGCCTAACTTCCCGCTCATGAGACCCCATAAAAGGCGTTGGTTGATATAGACAGCAGGACGGTGGCCATGGAAGTCGGA-ATCCGCTAAGGAGTGTGTAACAACTCACCTGCCGAATCAACTAGCCCTGAAAATGGATGGCGCTTGAGCGGGGGACCTATACCCGACCGCTGTTGGCTTGAACGTTCGTCAGGCTTCAGTGAGTAGGCAGG--CGCAGCGGTGAGCGTTGAAGGCTTTGGGCGTAGGCCCGGCTGGAGCCGCCGT-TGGTGCAGATCTTGGTGGTAGTAGCAAATATTCAAG-TGAGATCCTTGAAGACTGAAGTGG-AGAAGGGTTCCACGTGAACAGTAGTTGAATGTGGGTCAGTCGATCCTAAGATACTGGCTAATGCCTTGTATCAT-TGAGATCTGGATGTCG-AAAGGGAAACGGGTTAATATTCCCGTACCGCACAGGGAAAATTGGT-GCCCGTTAGCGGTAACGCGTATGAATCCGATGACGCTGGTTATGGCCCGAGCTAGAGATCTCTTCTCTAGTTAAGGAACGGACTCCC-TGGAAACGGTTTAGCCGGAGATAGGGACGTTGTTTCCGTAAAGTGCCGCGGTTTCTGTGGCATCTCGAGTGCTGTGATCGGCCCTTGAAAAGTCGGAGGAGTGATTCTC-GTGCGATCGTACC-GATATCCGCAGCAGGTCTCCAAGGTGAATAGCCTCTAGTCGATAGAATAATGTAGATACGGG-AAGTCGGCAAATTAGATCCGTAACCTAGGGAAAAGGATTGGCTCTAAGGACCGGGTC-GTTCGGGCCTTGCAATGAAGCTTGTGTGGCTTCCGGGTATTGGCTGGGGCTCTCCGGTCGATCTATC-GGAGCG-GCTGCCTTGTGGACTTGCTTG-GCT-TGGC-GGGCGGGCTGCTCGT-TCGC-TTCGGGCGGCGCTTGACGGTTAACTTAGAACTGGTACGGACTCGGGGAATCCGACTGTCTAATTAAAACAGAGGAGATGGATGTTCCTTG-CGGAAGTTGACCATCTCTGATTTCTGCCCAGTGCTCTGAATGTCAACGTGGAGTAATCCA--CATAAGCGCGGGTAAACGGCGGGAGTAACTATGACTCTCTTAAGGTAGCCAAATGCCTCGTCATCTAATTAGTGACGCGCATGAATGGATTAACGAGATTCCCACTGTCCCTATCTACTATCTAGCGAAACCACAGCCAAGGGAACGGGCTTGGCAAAAACAGCGGGGAAAGAAGACCCTGTTGAGTTTGACTCTAGTTTGACTTTGTGACGAGTCTTGAGAGGTGTAGTATAAGTGGGAGACTTCGGTCGCAAGTGAAATACCACTACTTTCAACGATTCTTTACTTATTCGGTGATGCGAAGGTTGCGAGCTCGCTTGCTTTAAGAG-TTAAGCCGAGGTGCATGGCAC-TTTGG-CGATTCGGACCGAAGACAGTGTCAGTCTGGGAGTTTGACTGGGGCGGTACATCTATCAAATCGTAACGTAGGTGTCCTAAGGTTGGCTCAGAGAGGACAGAAACCTCTCGTAGAGCAAAAGGGCAAAAGCCCGCTTGATCTTGATTTTCAGTACTAATACAGACCGCGAAAGCGTGGCCTATCGATCCTTTAAAT-C-TTGATGGC-TTCAAGTTATAGGTGTCAGAAAAATTACCACAGGGATAACTGGCTTGTGGCGGCCAAGCGTCCATAGCGACGTCGCTTTTTGATCCTTCGATGTCGGCTCTTCCTATCATTGCGAAGCAGAATTCGCCAAGCGTTGGATTGTTCACCCACTAAT-AGGGAACGTGAGCTGGGTTTAGACCGTCGTGAGACAGGTTAGTTTTACCCTACTGTTGACAAATTGTTGCGATAGTAATCATACTCAGTACGAGAGGAACCGTGGGTTCAGACACCT-GGTTCATGCGGCTGGTCGATAGACCAATGCTGCGAAGCTACCATCTG-CTGGATTATGACTGAAAGCCTCTAAGTCAGAATCCAATCTAATCAATTAACGATAACTTCGCT-TCCT-GGCGTCGGGAG-GCGAAT-ATAAGTATCCGCAAGGTTACTG--CTTATGCCCTATTCTATGACCCTACCGGCCCGGGGAATCTGGGTCGGTTGTC-GTACCGGACCACAAT-GTCAGGGC-GCGAGATCACTCGCAAACGACTT-GTCTACTGGTCAAGG------------------------------------------------------------------------------------------------------------------------------------------------------------------------------------------------------------------------------------------------------------------------------------------------------------------------------------------------------------------------------------------------------------------------------------------------------------------------------------------------------------------------------------------------------------------------------------------------------------------------------------------------------------------------------------------------------------------------------------------------------------------------------------------------------------------------------------------------------------------------------------------------------------------------------------------------------------------------------------------------------------------------------------------------------------------------------------------------------------------------------------------------------------------------------------------------------------------------------------------------------------------------------------------------------------------------------------------------------------------------------------------------------------------------------------------------------------------------------------------------------------------------------------------------------------------------------------------------------------------------------------------------------------------------------------------------------------------------------------------------------------------------------------------------------------------------------------------------------------------------------------------------------------------------------------------------------------------------------------------------------------------------------------------------------------------------------------------------------------------------------------------------------------------------------------------------------------------------------------------------------------------------------------------------------------------------------------------------------------------------------------------------------------------------------------------------------------------------------------------------------------------------------------------------------------------------------------------------------------------------------------------------------------------------------------------------------------------------------------------------------------------------------------------------------------------------------------------------------------------------------------------------------------------------------------------------------------------------------------------------------------------------------------------------------------------------------------------------------------------------------------------------------------------------------------------------------------------------------------------------------------------------------------------------------------------------------------------------------------------------------------------------------------------------------------------------------------------------------------------------------------------------------------------------------------------------------------------------------------------------------------------------------------------------------------------------------------------------------------------------------------------------------------------------------------------------------------------------------------------------------------------------------------------------------------------------------------------------------------------------------------------------------------------------------------------------------------------------------------------------------------------------------------------------------------------------------------------------------------------------------------------------------------------------------------------------------------------------------------------------------------------------------------------------------------------------------------------------------------------------------------------------------------------------------------------------------------------------------------------------------------------------------------------------------------------------------------------------------------------------------------------------------------------------------------------------------------------------------------------------------------------------------------------------------------------------------------------------------------------------------------------------------------------------------------------------------------------------------------------------------------------------------------------------------------------------------------------------------------------------------------------------------------------------------------------------------------------------------------------------------------------------------------------------------------------------------------------------------------------------------------------------------------------------------------------------------------------------------------------------------------------------------------------------------------------------------------------------------------------------------------------------------------------------------------------------------------------------------------------------------------------------------------------------------------------------------------------------------------------------------------------------------------------------------------------------------------------------------------------------------------------------------------------------------------------------------------------------------------------------------------------------------------------------------------------------------------------------------------------------------------------------------------------------------------------------------------------------------------------------------------------------------------------------------------------------------------------------------------------------------------------------------------------------------------------------------------------------------------------------------------------------------------------------------------------------------------------------------------------------------------------------------------------------------------------------------------------------------------------------------------------------------------------------------------------------------------------------------------------------------------------------------------------------------------------------------------------------------------------------------------------------------------------------------------------------------------------------------------------------------------------------------------------------------------------------------------------------------------
>Acrostichus_nudicapitatus
CATGT-CTAAGAATAAGACTGAATCTGCGAACGGCTCATTA-AAACGGCTATAATTTATTCGAACTAA-TTTCCTAAACGGATATCTGCGATAATTTTGGAGCTAATACGTGCC-TCGAG-TCAATGGCCGGCGTTGCGCACTTATTAG-AACAAGACCAATCGTGCTCACGTTTTGGTGACTCTGAATAA--TTCGCTGATCGCATGGTC-TTGTACCGGCGACGTATCG-TTCGAGTGTCTGCCTTATCA-ACTTTCGATGGAAGTCTATGTGACTACCATGGTTGTAACGGGTAACGGAGAATAAGGGTTCGACTCCGGAGAGGGAGCCTGAGAAACGGCTACCACATCCAAGGAAGGCAGCAGGCGCGTAAATTACCCACTCTCAATGCGAGGAGGTAGTGACTATCAATAACGAGACAGATCTCTTT-GAGGCCTGTCATCG-TAATGGGTACAATGTAAACCCTTTAACGAGGATCTATGAGAGGGCAAGTCTGGTGCCAGCAGCCGCGGTAATTCCAGCTCTCATGGCGTATATCGTCATTG-CTGCGGTTAAAAAGCTCGTAGTTGGATTTGTGCCAACGGACGCGGTAACCCTTG-TGGTTGACTG-TGCTCCTTGGTTGTGCTGG-TTTTCTGTGGC-TAGCG-TGTTTACCTTGAATAAATC-AAAGTGCTCAAGACAGGCGTT-T-CGCTTGTATGTTT-AAGCGAGGAATAATGGAATAGGACTTCGGTTCA-TTCTGTTGGTCT-TAGAACC-GAAGAAATGATTAAGAGGAACTG--ACGGGGGCATCCGTATCGCTGCGTGAGAGGTGAAATTCTTGGACCGCAGCGGGACGTCCAACAGCGAAAGCATTTG-CCAAGAATGTTTTCATTAATC-AAGAACGAAAGTCAGAGGATCGAAGGCGATT-AGATACCGCCCTAGTTCTGACCGTAAACGATGCCATCTAGCGATCAGGAG-TCGTCACCACTCCTGGGAGCTTACCGGAAACGAAAGTCTTCGGGTTCCGGGGGTAGTATGGTTGCAAAGCTGAAACTTAAAGGAATTGACGGAAGGGCACCACCAGGAGTGGAGCCTGCGGCTTAATTTGACTCAACACGGGAA-AACTC-ACCCGGCCCGGACACTGTAATGATTGACAGATTGAGA-GTTCTTTCTTGATTCGGTGGTTGGTGGTGCATGGCCGTTCTTAGTTCGTGGA-TTGATTTGTCTGGTTTATTCCGTTAACGAACGAGACTCTAACCTGCTAAATAGT-TGCTCGATAGCTTAGTCATGTAACTTCTTAGAGGGATCAGTGGTG-TTCAGCCACACG-AGATTGAGCAATAACAGGTCTGTGATGCCCTTAGATGTTCGGGGCTGCACGCGCGCTACACTGGAGAGATCAGCGTGTCCTTGACCGAAAGG-TCTCGGTAATCCATTGAAAACTTTCCGT-GATCGGGATAGGGAATTGCAATTATTTCCCTTCAACGAGGAATTCCCAGTAAGTGTGAGTCATCAGCTCACGTTGATTACGTCCCTGCCCTTTGTACACACCGCCCGTCGCTGCCCGGGACTGAGTTGCTTCGAGAAGTGTGGGGAGAAGTGTTGCGTATAG-GAGTAGTTTTC-CAGTGTT-GTTCTCTGCTTGAAG-TTCGCTTTTGAACGCGACAGCAAAGAG-GGTTTTACTCCCGTCC-GGGTAG-GAACAGCTCTG--GT-TGA-CTGCTT-C-TTGGAGTCGGGTTGCTTGAGAGTGCAGCTCTAAG-TAGGTGGTATACCACATCTAAGGCTAAATATTCCCACGAGACCGATAGCAAACAAGTACCGTGAGGGAAAGTTGAAAAGAACTTTGAAGAGAGAGTTCAAGAGGACGTGAAATCACTTGGATCGAAGCGGATAG-AGTTAACGACATTCAGGTCGTTGTACGCTGAGTCTGCCG-ATCGCCCCTTCCGATTAGCGTTGCCCACATTCTC-GGTAAAAGTTGACCACCTAT-CCGACCCGTCTTGAAACACGGACCAAGAAGTCTAGTAGATGCGCGAGTCATTGAGTCTCATATGGCGTAATGAAAGT-AAAGGTATCTGATATGTGATCCTGCCTGAGGCGCAACATAGCCCCATGCTGATTGCTTGCAACGGTGTGGAGGCAGAGCGTATCTACTGGGACCCGAAAGATGGTGAAC-TATGCTTGAGCAGGACGAA-GTCAGAGGAAACTCTGATGGAAGTCCGTAGCGGTTCTGACGTGCAAATCGATCGTCGGACTTGAGTATAGGGGCGAAAGACTAATCGAACCATCTAGTAGCTGGTTCCTG-CCGAAGTTTCCCCCAGGATAGCTGGAGTGTGATATATTCGGTAAAGCGAATGATTAGAGACAT-TGGGGACGAAATGTCCTCAACCTATTCTCAAACTTTCAATGGGTATGATGTTGCG-GTTGCTTGATTGAACCGTGACTGCGATTGTA-TGCTCCAAGTGGGCCA-TTTTTGGTAAGCAGAACTGGCGATGCGGGATGAACCGAACGT-TGGGTTAA-GGTGCCTAACTTCCCGCTCATGAGACCCCATAAAAGGCGTTGGTTGATATAGACAGCAGGACGGTGGCCATGGAAGTCGGA-ATCCGCTAAGGAGTGTGTAACAACTCACCTGCCGAATCAACTAGCCCTGAAAATGGATGGCGCTTGAGCGGGAGACCTATACCCGACCGCTGTTAGCTTGAACGTTCGTCAGGCTTCAGTGAGTAGGCAGG--CGCAGCGGTGAGCGTTGAAGGCTTTGGGTGTAGACCCAGCTGGAGCCGCCGT-TGGTGCAGATCTTGGTGGTAGTAGCAAATATTCAAG-TGAGATCCTTGAAGACTGAAGTGG-GGAAGGGTTCCACGTGAACAGCAGTTGAATGTGGGTCAGTCGATCCTAAGATACTGGCTAATGCCTTGTATCAT-TGAGATCTCGATATCG-AAAGGGAAACGGGTTAATATTCCCGTACCACACAGGGGAAATTAGT-ACTCGTTAGCGGTAACGCAAACGAATCCGATGACGCTGGCTATAGCCCGAGCTAGAGATCTCTTCTCTAGTTAAGGAACGGACTCCC-TGGAAACGGTTTAGCCGGAGATAGGGACGTTGTTTCCGTAAAGTGCCGCGGTTTCTGTGGCATCTCGTGTGCTGTGGTCGGCCCTTGAAAAGTCGGAGGAGTGATTCCC-GTGTGATCGTACC-GATATCCGCAGCAGGTCTCCAAGGTGAATAGCCTCTAGTCGATAGAATAATGTAGATACGGG-AAGTCGGCAAATTAGATCCGTAACCTAGGGAAAAGGATTGGCTCTAAGGACCGGGTT-GTTCGGGCCTTGCGATGAAGCTTGTACGGCTGCCTGGCGTTGGGTGGGGTTCTCTGCTCGACCTATA-GGTGTG-GCTGTCTTGTGGACTTGCCTG-GCT-TGGC-GGGCGGGTTGCTCGT-TCGC-TTCGGGCAGCGCTTTACGGTTAACTTAGAACTGGTACGGACTCAGGGAATCCGACTGTCTAATTAAAACAGAGGAGATGGATGTTCCTTG-CGGAAGTTGACCATCTCTGATTTCTGCCCAGTGCTCTGAATGTCAACGTGGAGTAATCCA--CATAAGCGCGGGTAAACGGCGGGAGTAACTATGACTCTCTTAAGGTAGCCAAATGCCTCGTCATCTAATTAGTGACGCGCATGAATGGATTAACGAGATTCCCACTGTCCCTATCTACTATCTAGCGAAACCACAGCCAAGGGAACGGGCTTGGCAAAAACAGCGGGGAAAGAAGACCCTGTTGAGTTTGACTCTAGTTTGACTTTGTGACGAGTCTTGAGAGGTGTAGTATAAGTGGGAGACTTCGGTCGCAAGTGAAATACCACTACTTTCAACGATTCTTTACTTATTCGGTGATGCGAAGATTGCAAGCTTGCTTACTTTAAGAG-TTAAGCCGAGGTGCATGGCAC-CTTGG-CGATTCGGACCGAAGACAGTGTCAGTCTGGGAGTTTGACTGGGGCGGTACATCTATCAAATTGTAACGTAGGTGTCCTAAGGTTGGCTCAGAGAGGACAGAAACCTCTCGTAGAGCAAAAGGGCAAAAGCCCACTTGATCTTGATTTTCAGTACTAATACAGACCGCGAAAGCGTGGCCTATCGATCCTTTAAAT-C-TTGATGGC-TTCAAGTTATAGGTGTCAGAAAAATTACCACAGGGATAACTGGCTTGTGGCGGCCAAGCGTCCATAGCGACGTCGCTTTTTGATCCTTCGATGTCGGCTCTTCCTATCATTGCGAAGCAGAATTCGCCAAGCGTTGGATTGTTCACCCACTAAT-AGGGAACGTGAGCTGGGTTTAGACCGTCGTGAGACAGGTTAGTTTTACCCTACTGTTGACAAATTGTTGCGATAGTAATCATACTCAGTACGAGAGGAACCGTGGGTTCAGACACCT-GGTTCATGCGGCTGGTCGATAGACCAATGCTGCGAAGCTACCATCTG-CTGGATTATGACTGAAAGCCTCTAAGTCAGAATCCAATCTAATCAATTAACGATAACTTCGCT-TCCT-GGTGTCGGGAG-GCAAAC-TTAAGTATTCGCAAGGATACTG--ATTAAGCCCTATTCTATGACCTTACCGGCTTGGGGAATCCGAGCCGGTTGTC-GTACCGGATCACAAT-GTCAGGGC-GCGAGATCACTCGCAAACGACTT-GTCTACTGGTCAAGGTGTTGTATCCAGTAGAGC---------------------CAGCGTAAGGGACCCGGAGGAATCTTCAAGGCCCACTCCAAGCACCGCAAGGGACCCGCCAAGCTCAGACCCATTGACTTCTCTGAGCGTCACGGATACATCAAGGGATGCGTTAAGCAAATCATCCACGACCCTGGCCGTGGAGCTCCCCTCGCCATCGTCGAGTTCCGTGATCCCTACAAGTACAAGAAGGTGAAGAGCACCATGATTGCCTGCGAGGGCATGCACACTGGCCAGTTCGTGTACTGCGGAAAGAAGGCTCAGATCCAGATCGGAAACATCCTTCCCGTCGGAGAGCTTCCCGAGGGTACCACYATCTGCAACCTCGAGGAGAAGACCGGAGACCGTGGACGTCTTGCCCGCACTTCCGGAAACTACGCCACCGTCATCGCACACAACCCCGACACCAAGAAGACCCGTGTCCGCCTCCCTTCCGGAGCCAAGAAGGTCATCCAGTCCGCCAACCGCGCCATGATCGGTATCGTCGCCGGAGGTGGACGTACTGACAAGCCCATGCTCAAGGCTGGACGTGCTTACCACAAGTACAAGGCCAAGAGAAACAGCTGGCCTCGCGTGAGAGGTGTGGCTATGAACCCCGTCGAACATCCCCACGGAGGAGGTAACCACCAGCACATCGGTCATCCTTCCACTGTTGCTCGCAGCTCATGCCCCGGACAGAAGATCGGTCTCATCGCCGCCCGCAGAACTGGACGTATCCGTGGAGGTCGGCCAGAGAAGAAGACGAAGGAGGAGGCCGTC---GCGGGTGCAAGAAGGNGAACGCCCCGCTTCAGGCGCAATTATGAGCTCGCTCCT---GGAGTGATGAGATTCTCTGCTGCTCGTCATTTCCACAAGCGCGGAGTTGCTCTCAACAAG---AAGACC---AAGATCGCCAAGAAGGCCGTCGAGAAGAAGGCTAACTTCGTCGTCAAGAAGATCGGAGGAGCCAAGAACGGAGGAGAGCGCAAGGTTTACCAGAACAAGGCT---------CTCAGCGAGAACAGAGCTCTCGACAAGCCCGCCAAGGCATCCCGTAGCATCAAGAAGGCTGTTCTGCGTCAGTCCATCACTCCCGGAACCGTCCTCATCGTGCTTGCTGGCAGACATAAGGGAAAGCGTGTTGTTTTCCTGAAGCAGCTCGAGAAGAGCGGCCTCCTGCTTGTTACTGGACCCCACAAGCTGAACAACGTCCCCATCCGCAGAATCGCTCAGTCTTTCGTGATTGCCACCTCCACCAAGGTCGATATCGGAAGCGTCAAGGTCCCCGACCACATGAACGACGAGTTCTTCAGAAGA---AAGTACGCCAAGAAG---GCTAAGAAGGGAGACCAGGCTAACATCTTCGCCGCCGGCCACGATGACTACAAGGTG---TCCGACCAGCGCAAGGCTGATCAGAAGCTTGTTGACAAGGCAATCCTTGCTGCCATCAAGAAGAACCCCGAACGCGCT---TTCCTCAGAGGATACCTCAGCACCCGTTTCGGACTCAGAAGGACGCAGCTTCCCCACAAGATGGCCTTC---------------------TCAGACATCGTCACTTTCCCCGATGAGGTCACCTTCACCGTGAAGAACCGTATCGTTCACGTCAAGGGACCCCGCGGAACCCTCAAGAGGGACTTCCGTCACCTCCACATGGAGATGGAGCGTGTAGGAAAGAACAAGCTCCGTGTGCGCAAGTGGTTCGGAAACCGCAAGGAGATCGCCGCTATCCGCACCGTCTGCTCTCACGTTGAGAACCTCRTCAAGGGAGTCACCAAGGGATACCGCTACAAGATGCGTTCCGTATACGCCCATTTCCCCATCAACATCTCCCTCCAGGAGAAGAACACCGTTGTYGAGGTCCGTAACTTCCTCGGTGAGAAGATCATCCGCCGMGTTCCCCTGCCTGAGGGAGTTTCCGCCACGATGTCCACCGCACAGAAGGACGAGCTCATCGTTGATGGAAACGACATCCAACTCGTCTCCCAAGCTGCCGCTCGCATCCAGCAGTGCACCACTGTCAAGAACAAGGATATCAGAAAGTTCCTCGATGGTATCTACGTGTCTGAGAAGACCACCATCGTC---------------------------------ATCAAGAACAAGCCTTAYCCCAAGTCACGATTCTGTCGAGGTGTCCCTGACGCCAAGATCAGAATCTACGACCTGGGCCGCAAGAAGGCCGGTGTCGACGAGTTCCCCGCATGCGTCCACCTCCTCTCCAACGAGCGTGAGCATCTTTCCTCGGAAGCTCTTGAGGCCGCTCGTATCTGCGCCAACAAGTATTTGGTGAAGAACTGCGGTAAGGATGCCTTCCACATGAGGGTCAGGAAGCACCCCTACCACGTCACCCGTATCAACAAGATGCTCTCGTGTGCCGGTGCTGATCGTCTTCAGACCGGAATGCGTGGTGCTTACGGAAAGCCCCAGGGTCTTGTTGCCCGTGTCGACATCGGAGACTTCATCTTCTCCGTTCGTCTGAGGGAACAGAACGTCGACCATGCCATCGAGGCATTCCGTCGTGCCAAGTTCAAGTTCCCCGGCCGTCAGTTCGTCGTCATCTCCCGCAAGTGGGGATTCACCAAGTGGGACAAGGAGCAGTACGAGACGATGAGAGCAGAAGGCAGACTGAGATTCGACGGAGTCAACGTCCAGCACAACCGCGAGCACGGTCCTCTYACCAARTGGATCAAGAGCCCCTTC------------CGACTGGTAGAGATCGGTCGCGTTGTGTTCATCGCCAAGGGTGAAAATGAGGGAAAACTCGCCACCGTCGTCAACGTGATCGATGGTAACAAGGTTCTGATCGATGGACCTTCCTCCGGAGTTGTCCGCACCGTCCGCAACCTGAAGGATCTCCAGCTGACCAAGTTCAGAATTCCCATCCGCCTGCAGCAGAGAACCAAGAACGTCCAGAAGGTCTGGGATGAGCAGGAGATCACCAAGAAGTGGGGAGAGAGCGCATGGGCCAAGAAGCTCGCTGCACGCACAGTTCGTGCCAACCTCACCGATTTCGATCGTTACAAGCTCATGAGAGTGAAGCAGCAACGTAACCGCCTGATCAGAGCCGAGTTCGCCAAGCTCAAGAAGGCCGCCAACAAGGCC------------------CGCGGAGGAACGTCGGGCTCCAAGTTCCGTATCTCCCTCGGTCTCCCCGTCGGAGCAGTCATGAACTGCGCTGACAACACCGGAGCCAAGAACCTGTTCGTCATCGCCGTCTTCGGCATCCGTGGTCGTCTCAACAGACTTCCCACCGCTGGAGTTGGTGACATGTTCGTCGCCTCCGTCAAGAAGGGAAAGCCCGAGCTCAGAAAGAAGGTTCTCCAGGCCGTCGTCATCCGTCAGCGCAAGCAGTTCAGGAGAAAGGATGGTACCGTCATCTACTTCGAGGACAACGCCGGCGTCATCGTGAACAACAAGGGAGAAATGAAGGGATCCGCCATCACCGGACCCGTCGCCAAGGAGTGCGCCGATCTCTGGCCCAGAATCGCCTCCAACGCTCCCTCAATCGCC------------------------------CTCCGCGGTCTTGGCAAGGAGCAGCTCCAGGAGAAGCTGAAGGAGCAGAAGACCGCTCTTGCTGGTCTCCAGGTCTCCAAGGTTACTGGTGGAGCAGCTTCCAAGCTGTCCCAGATCAGAGTTGTGCGCAAGAACATCGCTCGCGTCCTCACCGTGATCAACCAGACACAGAAGCAGAACCTCAGGAATTTCTTCAAGGGAAAGAAGTACACCCCCATCGACCTCCGCGCCAGAAAGACCCGYGCTATCCGTCGTCGTCTCACCAAGCACGAGGCTTCCATCAAGTCCGCCAAGCAGCAGGCTAAGGAGAGAAACTTCCCCCTGAGAAAGTTCGCAGTCAAGGCATCCATGCCG---GACGCGGCCTCCAAAATCGTCAAGCCTGATGGCAAGCCCGTAACTGACATCGAGAGGCAGATCGCCGGAGCTCTGGCCGATCTCGAGAGCACC---TCCGACATCAAGGCTCAGCTTCGTGAGCTCTTCATCGTTGGAGTCAAGGAGATCGAGACCAACAACAAGAAGAACGTCATCGTCTTCGTGCCCGTCCCTCAGCTCAAGCAGTTCCAGAAGGTTCATGCTCGCCTTGTCCGTGAGCTCGAGAAGAAGCTCGGTGGCCGTCACGTGCTTTTCGTTGCCAGAAGACGTATCCTGCCCAAGCCCCAGCGTGGAACCAAGAGATTCCAAGAGAAGCAGAAGAGGCCGAGATCCCGCACTCTCACCTCTGTCCACGAGGCCATCCTCAACGACATCGTCTACCCCGCTGAGATCGTTGGAAAGAGAACGCGCGTAAAGCTTGACGGCAAGAGAATCATCAAGGTCCATCTTGACAAGACCAAGCTCACCGATGTCGAGCACAAGGTTGACACCTTCACCTCCGTCTACAAGCAGCTGACCGGAAAGGACGTGAGCTTCGAGTTCCCTGAGCCTATCTTC------------------------ACGAAGGAGGAGCARCCCGTGGTTACCCTCGGACCTCAGGCCAGAGAGGGTGAGAATGTGTTCGGCGTTGCCCACATTTTCGCTTCTTTCAACGACACCTTCGTCCACATCACCGATATCTCCGGACGTGAAACCATCGTCCGTGTCACTGGTGGCATGAAGGTGAAGGCCGATCGTGATGAGGCTTCTCCCTACGCTGCTATGCTTGCTGCCCAGGACGTCGCTGAGCGTTGCAAGCAGCTCGGCATCAACGCTCTCCACATCAAGCTGCGTGCCACCGGAGGAACYAAGACCAAGACTCCCGGACCTGGAGCCCAGTCTGCTCTCAGAGCCCTCGCTCGTGCTGGCATGAAGATTGGCCGCATCGAGGATGTCACCCCTATTCCCTCCGATCAGACCAGGAGAAAGGGAGGTCACAGAGGTCGYCGTCTCATGCCTCTCGCTCGCGATCTGCTTCACCCGGATCCGGAAAAGGAGAAGGAAAAGTGCAAGCTCAAGAGACTTGTTCAGCACCCCAATTCATTCTTCATGGACGTGAAGTGCCCTGGATGCTACAAGATCACCACCGTCTTCAGCCATGCCCAGTCCGTTGTTGTCTGCGTTGGATGCAACACCGGGCTCTGCCAACCAACCGGAGGAAAGGCTCACCTGACCGAAGGATGCTCTTTCAGAAAGAAG---CAGCAT------------GTCAAGCTCGCCAGAGTYACCAAGATCCTCGGCCGTACCGGATCTCAGGGACAATGTACTCAGGTCCGCGTTGAGTTCATCGATGAC---CCGACCTCTCGCTCCATCATCCGCAACGTCAAGGGCCCCGTCCGCGAGGGAGATATCCTCAACCTTCTCGAGGCTGAGCGTGAAGCCCGTCGTCTCAGA---------------------------------------------------------------------------------------------------------------------------------------------------------------------------------------------------------------------------------------------------------------------------------------------------------------------------------------------------------------------------------------------------------------------------------------------------------------------------------------------------------------------------------------------------------------------------------------------------------------------------------------------------------------------------------------------------------------------------------------------------------------------------------------------------------------------------------------------------------------------------------------------------------------------------------------------------------------------------------------------------------------------------------------------------------------------------------------------------------------------------------------------------------------------------------------------------------------------------------------------------------------------------------------------------------------------------------------------------------------------------------------------------------------------------------------------------------------------------------------------------------------------------------------------------------------------------------------------------------------------------------------------------------------------------------------------------------------------------------------------------------------
>Acrostichus_rhynchophori
CATGT-CTTAGAACTGGAACGAATCTGCGAACGGCTCATTA-AAACAGCCATAATCTACTCGGATAAG--TATCCAAACGGATATCTGCGATAATTTTGGAGCTAATACGTGCC-TCGAG-TCTATGGCAGGCGTAGCGCACTTATTAG-AACAAGACCAATCGTGCTCACGTTTTGGTGACTCTGAATAA--TTCGCTGATCGCATGGTC-TTGTACCGGCGACGTACCG-TTCGAGTGTCTGCCTTATCA-ACTTTCGATGGAAGTCTACGTGACTACCATGGTTGTAACGGGTAACGGAGAATCAGGGTTCGACTCCGGAGAGGGAGCCTGAGAAACGGCTACCACATCCAAGGAAGGCAGCAGGCGCGTAAATTACCCACTCTCAATACGAGGAGGTAGTGACTATCAATAACGAGACAGATCTCTTT-GAGGCCTGTCATCG-TAATGGGTACAATGTAAACCCGTTAACGAGGATCTATGAGAGGGCAAGTCTGGTGCCAGCAGCCGCGGTAATTCCAGCTCTCATGGCGTATATCGTCATTG-CTGCGGTTAAAAAGCTCGTAGTTGGATCTGTGCCAATGGACGCGGTGCTTCTTG-TAAGTTACTG-TGATCCTTGGTTGTGTCGG-TTTTCTGTGAC-TGGCG-TGATTACCTTGAATAAATC-AAAGTGCTCAAGACAGGCGTT-T-CGCTTGTATGCTT-CTGCATGGAATAATGGAATAGGACTTCGGTTCA-TTCTGTTGGTCT-TGGAATC-GATGTAATGATTAAGAGGGACTG--ACGGGGGCATCCGTATCGCTGCGTGAGAGGTGAAATTCTTGGACCGCAGCGGGACGTCCAACAGCGAAAGCATTTG-CCAAGAATGTCTTCATTAATC-AAGAACGAAAGTCAGAGGATCGAAGGCGATT-AGATACCGCCCTAGTTCTGACCGTAAACGATGCCAACTAGTGATCAGGAT-TCGTAACCATTCCTGGGAGCTCCCCGGAAACGAAAGTCTTCGGGTTCCGGGGGTAGTATGGTTGCAAAGCTGAAACTTAAAGGAATTGACGGAAGGGCACCACCAGGAGTGGAGCCTGCGGCTTAATTTGACTCAACACGGGAA-AACTC-ACCCGGCCCGGACACTGTTATGATTGACAGATTGAGA-GTTCTTTCTTGATTCGGTGGTTGGTGGTGCATGGCCGTTCTTAGTTCGTGGA-GTGATTTGTCTGGTTTATTCCGATAACGAACGAGACTCTAACCTGCTAACTAGT-TAGCCCATACTCAAGTGGCATGACTTCTTAGAGGGATAAGTGGTG-TTCAGCCACACG-AGATTGAGCAATAACAGGTCTGTGATGCCCTTAGATGTTCGGGGCTGCACGCGCGCTACACTGGAAAGATCAGCGTGTCCTTGGTCGAAAGA-CCTCGGTAATCCATGGAAAACTTTCCGT-GATCGGGCTAGGGAATTGCAATTGTTTCCCTTCAACGAGGAATTCCCAGTAAGTGTGAGTCATCAGCTCGCGTTGATTACGTCCCTGCCCTTTGTACACACCGCCCGTCGCTGCCCGGGACTGAGTTGCTTCGAGAAATGTGGGGAGAAGTGTTGCGTATAG-GCGTAGTCTTC-TGTTGCT-GTTG-CTTCCCTAAG-TTCGCTTTTGAAAGCGGCGCCATAGAG-GGTTTTAGCCCCGTTC-GGGTTG-CGACGGTGATG--GT-TGG-CGGCGT-C-TTGGAGTCGAGTTGCTTGAGAGTGCAGCTCAAAG-TAGGTGGTATGCCACATCTAAGGCTAAATACGACAGCGAGACCGATAGCAAACAAGTACCGTGAGGGAAAGTTGAAAAGAACTTTGAAGAGAGAGTTCAAGAGGACGTGAAATCACCCGGAATGAAGCGGATAA-AGTTGACGACATTCAAGACTCCGTACGCTGAGGCGATTG-GAAACCCCTTCCCTATCGTGTGGCCCGCCCTCTCGGGTAAAAGTCGACCACCTAT-CCGACCCGTCTTGAAACACGGACCAAGAAGTCTAGTAATAGCGCAAGTCATTGAGTCTCATATGGCGAAATGAAAGT-GAAGACGGTTGATATGTGATCTGGCTTTCGGCGCAACATAGCCCCATGCCGGCTGCTTGCAGCGGTGTGGAGGTAGAGCGTTATTACTGGGACCCGAAAGATGGTGAAC-TATGCTTGAGCAGGATGAA-GTCAGAGGAAACTCTGATGGAGGTCCGCAGCGGTTCTGACGTGCAAATCGATCGTCGGACTCGAGTATAGGGGCGAAAGACTAATCGAACCATCTAGTAGCTGGTTCCTG-CCGAAGTTTCCCCCAGGATAGCTGGAGTGCGATATATTCGGTAAAGCGAATGATTAGAGACAT-TGGGGACGAAATGTTCTCAACCTATTCTCAAACTTTCAATGGGTATGATGTTGCG-GTTGCTTGTTTGAACCGTGACTGCGATTGCG-TGCTCCAAGTGGGCCA-TTTTTGGTAAGCAGAACTGGCGATGCGGGATGAACCGAACGT-TGAGTTAA-GGTGCCTAACTTTTCGCTCATGAGACCCCATAAAAGGCGTTGGTTGATATAGACAGCAGGACGGTGGCCATGGAAGTCGGA-ATCCGCTAAGGAGTGTGTAACAACTCACCTGCCGAATCAACTAGCCCTGAAAATGGATGGCGCTTGAGCGGAAGACCTATACTTGACCGCTATTGGCTTGTACGCGTGTCAGGCCTTAGCGAGTAGGCAGG--CGCAGCGATATGCGTTGAAGGCTTTGGGCGTGAGCCTAGCTGGAGCTGTCGT-TGGTGCAGATCTTGGTGGTAGTAGCAAATATTCAAG-TGAGATCCTTGAAGACTGAAGTGG-AGAAGGGTTCCACGTGAACAGCAGTTGCATGTGGGTCAGTCGATCCTAAGATACTGGCTAATGCCTTGTATCAT-GGAGATCTCGTTATCG-AAAGGGAAACAGGTTAATATTCCTGTACCAGGCAGAGGTGTTGGGT-GCTCGTTAGCGGTAACGCAAACGAATTTGGCGACGCTGAGTATAGACCGAGCTAGAGATCTCTTCTCTAGTTAAGGAACGGACTCCC-TGGAAACGGTTTGGCCGGAGATAGGGACGTTGTTTCCGTAAAGTACCGCGGCTTCTGTGGTATCTCGTGTTCTGTGCTCGGCCCTTGAAAAGCCAAAGGAGTGTATCTC-GCCTGATCGTACC-GATATCCGCAGCAGGTCTCCAAGGTGAACAGCCTCTAGTCGATAGAATAATGTAGATACGGG-AAGTCGGCAAACTAGATCCGTAACTTCGGGAAAAGGATTGGCTCTAAGGACTGGGTC-GTTCGGGCCCTTCAATGAAGCTTGTGTGGCGGTCTGGTACTGGGTGGGGCTCTCTGCTCGGTCGAAT-GGCACG-GCTGCCTTGTGGACTTGATTG-GCT-TGGC-ATGCTTGCTGCGAGTACTGC-TTCGGGCGGCGCTTAACAGTCGACTTAGAACTGGTACGGACTCGGGGAATCCGACTGTCTAATTAAAACAGAGGAGACGGATGGTCCTTG-CGGACGTTGACCGTCTCTGATTTCTGCCCAGTGCTCTGAATGTCAACGTGGAGTAATCCA--CATAAGCGCGGGTAAACGGCGGGAGTAACTATGACTCTCTTAAGGTAGCCAAATGCCTCGTCAGATAACTACTGACGCGCATGAATGGATTAACGAGATTCCCACTGTCCCTATCTACTATCTAGCGAAACCACAGCCAAGGGAACGGGCTTGGCAGAAACAGCGGGGAAAGAAGACCCTGTTGAGTTTGACTCTAGTTTGACTTTGTGACGAGTCTTGAGAGGTGTAGTATAAGTGGGAGGCTTCGGCCGCAATTGAAATACCACTACTTTCAACGATTCTTTACTTATTCGGTGATGCGAAGATTGCGGGCTCGCTTGTTTCAAGAG-TTAAGTCGGAGCGCTTGGCGC-TGGCGACGATTCGGACCGAAGACAGCGTCAGTCTGGGAGTTTGACTGGGGCGGTACATCTATCAAATCGTAACGTAGGTGTCCTAAGGTTGGCTCAGAGAGGACAGAAACCTCTCGTAGAGCAAAAGGGCAAAAGCCCACTTGATCTTGATTTTCAGTACTAATACAGACCGCGAAAGCGTGGCCTATCGATCCTTTAAAG-C-TTGATGGC-TTCAAGTTATAGGTGTCAGAAAAATTACCACAGGGATAACTGGCTTGTGGCGGCCAAGCGTCCATAGCGACGTCGCTTTTTGATCCTTCGATGTCGGCTCTTCCTATCATTGCGAAGCAGAATTCGCCAAGCGTTGGATTGTTCACCCACTAAT-AGGGAACGTGAGCTGGGTTTAGACCGTCGTGAGACAGGTTAGTTTTACCCTACTGTTGACTGATTGTTGCGATAGTAATCATACTCAGTACGAGAGGAACCGTGGGTTCAGACACCT-GGTTCATGCGGCTGTTCGATAGAACAATGCTGCGAAGCTACCATCTG-CTTGATTATGACTGAAAGCCTCTAAGTCAGAATCGAATCTAATCATTTAATGATAACATGGCT-TCCT-GGTATCGGGAG-GCTAAC-CTATGTGTTCGCAAGATCACAG--CTTATGCCCTATCTTATGACCTTACCTTCTTGGGGAATCCGAGTTGGTTGTC--TACCGGACTACAAT-GTCAGGGC-GCGAGATCTCTCGCATACGACTT-GAGTACTGGTCAAGGTGTTGTAGCCAGTAGAGCATGGGTCGCCGAATCCGCGTCCAGCGTAAAGGACCGGGAGGAATTTTCAAAGCCCATTCGAAGCATCGCAAAGGAGCAGCCAAGCTCCGACCGATCGACTTCTCCGAACGCCACGGATACATCAAGGGATGCGTGAAGGACATCATCCACGATCCCGGACGTGGTGCTCCTCTCGCCATTGTCGAGTTCCGTGACCCTTACAAGTACAAGAAACTGAAGTCCACCATGATTGCTTGCGAAGGAATGCACACTGGACAATTCGTGTACTGTGGAAAGAAGGCCCAGATCCAGATCGGAAACATCCTTCCCGTCGGAGAGCTTCCTGAAGGAACTGCAGTGTGCAACCTGGAAGAGAAGGTCGGCGATCGTGGACGTCTTGCTCGCACTTCTGGCAACTACGCCACCATCATCGCCCACAATCCCGACAGCAGAAAGACCCGTGTCCGTCTTCCTTCTGGAGCAAAGAAGGTTATCCAGTCCACCAACCGAGCCATGGTCGGAATCGTCGCTGGAGGTGGCCGTACYGACAAGCCTATGCTGAAGGCCGGCCGTGCCTACCACAAGTACAAGGCCAAGAGAAACAGCTGGCCACGTGTGAGAGGTGTTGCCATGAACCCCGTTGAGCATCCTCACGGAGGAGGTAACCATCAGCACATTGGACATCCTTCCACTGTCTCCCGACACGCCTGCCCTGGACAAAAGATCGGTCTCATTGCTGCCAGAAGAACCGGCAGAATTCGTGGAGGCAAGCCCGAGAAGAAGACGAAGGAGGAGGCCGTCATGGCGGGTGCAAAGAAAGGAACTCCGCGCTTCAGGCGCAACTATGAGCTCGCTCCT---GGTGTGCTCCGTTTTTCCGCAGCAAGAATGTTCCACAAACGAGGAGTTGCTCTGAAGAAG---AGAACC---AATGTAGCCAAGAAGGTTACTCCTCAGCCCGAGAAGTACATCGTGAAGAAGATCGGCGGAGCTAAGAACGGAGGAGAGCGCCGAGTACTGGCCAAGAAG---CCCAATGCTGTTGGTGAGGACCGTGCCTTCGATCGGGCCGCCAAGCCAGCCCGTAAGTCGAAGGTGCCAACCCTGCGCACCAGTATCACTCCCGGAACAGTTCTTATTGTTTTGGCTGGGAGACAYAAGGGAAAGCGAGTTGTTTTCCTGAAGCAGCTCCCTCAGTCAGGACTCCTCCTCATCACTGGACCCCACAAGTTCAACAACGTTCCCCTGAGGAGGATCGCCCAGGCTTTCGTCATTGCTACTTCCACCAAGATCGATGTCAGCGGTGTCAAGGTCCCCGAGAATCTCAATGACGAGTTCTTCAAGAGA---AAGGCTCTCAAGAAG---CCGAAGAAGGGAGACCAAGCCAACATTTTCGCCGCCGGATACGACTCGTACAAGGTT---TCGGATGAGAGGAAATCAGCCCAGAAGCAAGTGGACAAGGATGTCATCGCAGCCATCAAGAAACACGCAGACAAAGCA---TTCCTGTCGGGATACCTCAAGACGAGATTCGCTCTCAGGAAGGGACAAGCACCCCACAACTTGCTCTTCATG---AAGCAGATCGAGTCGGCTGACTTCGTGGAATTCCCCGAGGGAGTGACGTTCACCGTCAAGAACCGCGTCGTGCACGTGAGCGGACCGCGCGGCACCCTCAAGCGCGACTTCCGTCATCTGCATATGGAGATCGAGCGCATCTCCAAGAACAAGCTCCGCGTCCGCAAGTGGTTCGGCAACCGCAAGGAGATCGCCGCCATCCGCACCGTGTGCTCCCACATCCAGAACCTCATCAAGGGAGTCACCAAGGGATACAGATACAAGATGCGTTCCGTATACGCTCACTTCCCCATCAACATTTCTCTGCAGGACGCAGGAAGAACTGTTGAGATCCGTAACTTCCTGGGAGAGAAGATCATCCGTAAGGTGCCCTTGCCCGATGGTGTCACTGCTGTCATGTCCACCGCCCAGAAGGACGAGCTCATTGTCGATGGAAATGACATCCAACTAGTGTCACAGGCCGCCGCCCGCATCCAGCAGTCGACCACCGTGAAGAGAAAGGATATCCGCAAGTTCCTTGACGGCGTCTACGTGTCGGAAAAGACCACCGTGGTGATGGGTCGAAGACCGGCACGTTGTTACCGGTACATCAAGAACAAGCCGTACCCCAAGTCGCGGTTCTGCCGAGGTGTCCCCGATGCCAAAATCAGAATCTACGATCTGGGCCGTAAGAAGGCCGGTGTAGACGAGTTTCCCGCCTGCGTTCATCTTCTGTCCAACGAGCGTGAGCATCTTTCCTCCGAAGCTCTCGAGGCTGCCCGCATTTGCGCCAACAAGTTCTTGGTGAAGAACTGCGGCAAGGATGCATTCCACATGCGCGTCAGGAAGCACCCCTTCCACGTCACCCGTATCAACAAAATGCTCTCGTGTGCCGGTGCTGATCGACTTCAGACCGGAATGAGAGGAGCCTACGGCAAGCCCCAGGGACTTGTGGCTCGCGTCGATATCGGCGACTTTTTGTTCTCCGTCAGGCTGCGTGAGCAGCACGTCGACCAGGCCATCGAAGCCTTCCGTCGTGCCAAGTTCAAGTTCCCCGGCCGTCAGTTCGTGGTTGTCTCTCGCAAATGGGGATTCACCAAATGGGACAAGGAAGATTACGAGAGAATGAGGGCAGAGGGAAGACTAAAGTACGACGGAGTCAATGTGCAACATGTCCGCGAGCATGGTCCCCTCAAGAACTGGATCCGCAATCCCATCATGATCTACAAACGCTTTGTGGAGATTGGCCGCGTTGTGTTCATCGCCAAGGGCGAAAATGAGGGTAAACTCGCCACAATCGTGAACGTCATCGACGGAAACAGGATTCTGGTCGATGGTCCTTCATCGGGAGTCCGCAGAACTGTCCTGAACCTGAAGAACGTTCAGCTGACAAAGTTCAAGCTTCCCGTTAGACTGCAACAGAAGACGAAGAAAGTGCAGCAAGTGTGGGATGCAGAGAAAGTGAACGAGAAGTGGGCAGAGACCACCTGGGCAAAGAAGTTGGCCGCCAGGAAACTCCGTTCAACTCTGACTGACTTGGATCGCTACAAGTTGATGAGGGCTAAGCAACAGAGGAACAGAATTGTCCGAACCGAATTGAAGAAGCTGAAGAAAGCCGCC---AAGCTC---ATGTCCAAGAGAGGACGCGGAGGCACGTCTGGATCCAAGTTCCGCATTTCGCTTGGTTTGCCCGTCGGCGCCATCATGAACTGCGCCGACAACACTGGCGCCAAGAACCTGTTCGTGATCGCCGTCTACGGTATCCGTGGTCGCCTGAACAGGCTTCCCAGCGCCGCTGTCGGAGACATGTTCGTCGCCTCCGTCAAGAAGGGCAAGCCCGAGCTCAGGAAGAAGGTCATGCAAGCTGTGGTGATCCGACAACGCAAGCAGTTCAGGCGAAAGGACGGCACAGTCATCTATTTTGAGGACAATGCCGGAGTGATCGTCAACAACAAAGGAGAAATGAAGGGCTCCGCCATCACCGGRCCCGTTGCGAAGGAGTGCGCCGATCTGTGGCCCCGTATCGCCTCCAATGCCGGCTCCATCGCTATG------ACGCGCGAGAAGGCCAGAGATCTCAGAGGGCTTAACAAAGAGCAGCTTCAAGATAAGCTGAAGGAGCAGAAGACCAACCTTGCCAGTTTGCAGGTGTCGAAGGTTACTGGWGGAGCTGCATCCAAGCTTTCCCAGATCAGAGTCGCCCGTAAGAACATCGCCAGAATTCTGACCGTTATCAACCAGACACAGAAGCAGAACTTGAGGAATTTCTTCAAGGGAAAGAAGTACCTTCCCACGGATCTGCGCGTCAAGAAGACGCGTGCTCTGAGGCGGGCACTGACCAAGCACGAGGCTGCTCTCAAGACGCCCAAGCAGCAAGCGAAGGAGAGGAAGTGGCCTCTGAGGAAGTTCGCCGTGAAGGCAACCATGCCC---GAGGCGGCAACAAAAATTATCAAGCCTGATGGAAAGCCCGTCACAGACCTGGAGAGGCAAATCGCTAGCGCCCTGGCTGATTTGGAAACCACA---GCCGACTTCAAAGCGCAGTTGAGGGAACTCCACATTGTCGGAGTGAAGGAATTCGAAGCTGGCAACAAGAAGAGCGTTGTCATCTTCGTGCCCTACCCTCAACTGAAGCAGTTCCAGAAGGTGCACGCTCGTCTTGTCAGAGAACTGGAGAAGAAGCTTGGATCCCGCCACGTACTTTTTGTTGCCAGGAGACGTATCTTGCCGAAGCCCCAGCGTGGCACGAAACGCTTCCAAGAGAAGCAGAAGAGGCCCCGTTCCCGCACTCTCACTGCAGTTCACGAGGCTATCCTCGCAGATCTGGTCTTCCCTGCTGAGATTGTAGGAAAGCGCACACGTGTAAAGATCGACGGAAAGAGGATCATCAAGGTTCATCTGGACAAGACCCAGTTGACGAATGTTGAGCACAAAGTGGACACCTTCACTTCTGTGTACAAGCAGCTCACAGGCAAGGATGTCAGCTTCGAGTTCCCCGATCCTATTTTCATGGCACCAGCTCGAAAGGGAAAGGTAAAGGAGGAGGCAGCCGTCGTCACACTCGGTCCCCAGGCCAAGGAAGGCGAGAATGTCTTTGGAGTCGCCCACATCTTCGCGTCTTTCAACGACACTTTCGTCCACATTACTGATATCTCGGGCCGTGAAACGATCGTGCGCGTTACTGGTGGTATGAAGGTGAAGGCTGATCGTGATGAGGCTTCTCCTTATGCCGCCATGTTGGCTGCTCAGGACGTCGCCGAACGTTGCAAGCAGCTCGGCATCAACGCTCTGCACGTGAARCTGCGTGCCACTGGAGGAACCAAGACTAAGACCCCTGGACCCGGTGCCCAGTCTGCTCTGCGCGCACTTGCTCGTTCCGGAATGAAGATTGGCCGTATCGAGGATGTCACCCCCATTCCCTCCGATTGCACACGAAGAAAGGGAGGTCACAGAGGACGTCGTCTTATGCCTCTCGCACGCGATCTTCTGCACCCTGATCCGGAAAAGGAGAGACAGAAGTGCAAGCTGAAGCGCTTGGTCCAACATCCCAACTCYTTCTTCATGGATGTCAAATGCCCTGGTTGCTACAAGATCACCACTGTCTTCAGCCATGCTCAGTCAGTTGTGGTGTGCATTGGTTGCAACACAGTCCTGTGCCAGCCATCGGGAGGAAAGGCTCACCTCACTGAAGGTTGTTCTTTCAGAAAGAAG---CAGCACATGGACAAGCCCGTTCAGCTCGCCAGAGTCACCAAAATCCTCGGACGTACCGGATCCCAGGGACAGTGTACCCAGGTCCGCGTCGAGTTCATGGGAGAC---AACATCTCCCGCTCCATCATCCGCAACGTTAAGGGCCCCGTCCGTGAGGGAGACGTCCTGAGCTTGCTGGAAGCTGAGCGTGAAGCACGTCGTCTCAGA---------------------------------------------------------------------------------------------------------------------------------------------------------------------------------------------------------------------------------------------------------------------------------------------------------------------------------------------------------------------------------------------------------------------------------------------------------------------------------------------------------------------------------------------------------------------------------------------------------------------------------------------------------------------------------------------------------------------------------------------------------------------------------------------------------------------------------------------------------------------------------------------------------------------------------------------------------------------------------------------------------------------------------------------------------------------------------------------------------------------------------------------------------------------------------------------------------------------------------------------------------------------------------------------------------------------------------------------------------------------------------------------------------------------------------------------------------------------------------------------------------------------------------------------------------------------------------------------------------------------------------------------------------------------------------------------------------------------------------------------------------------
>Diplogasteriana_sp
---------------------------------------------CAGCTATAATCTACTCGAATTAATTTTCCTAAACGGATATCTGCGATAATTTTGGAGCTAATACGTGCC-TAGAG-TTTCTTTCAGGTAGAACGCACTTATTAG-AACAAGACCAATCGGGGCCCCGTTTTGGTGACTCTGAATAA--TTCGCTGATCGCATGGTC-TAGTACCGGCGACGTATCG-TTCGAGTATCTGCCTTATCA-ACTTTCGATGGAAGTCTATGTGGCTACCATGGTTGTAACGGGTAACGGAGAATAAGGGTTCGACTCCGGAGAGGGAGCCTGAGAAACGGCTACCACATCCAAGGAAGGCAGCAGGCGCGTAAATTACCCACTCTCAATGCGAGGAGGTAGTGACTACCAATAACGAGACAGATCTCTTT-GAGGCCTGTCATCG-TAATGGGTACAATGTAAACCCTTTAACGAGGATCTATGAGAGGGCAAGTCTGGTGCCAGCAGCCGCGGTAATTCCAGCTCTCATGGCGTATATCGTCATTG-CTGCGGTTAAAAAGCTCGTAGTTGGATCTGTGCCAGTGGACTTGGTTCTCCATG-TGAGATACTG-AGATCCTTGGTTGTGTCGG-TTTTCTGTGGC-TGGCG-TGATTACCTTGAATAAATC-AAAGTGCTCAAGACAGGCGTT-T-CGCTTGTATGTTC-GTGCATGGAATAATGGAATATGACTTCGGTTCA-TTCTGTTGGTCT-TGGAATC-GATGTAATGATTAAGAGGGACTG--ACGGGGGCATCCGTATCGCTGCGTGAGAGGTGAAATTCTTGGACCGCAGCGGGACGTCCAACAGCGAAAGCATTTG-CCAAGAATGTCTTCATTAATC-AAGAACGAAAGTCAGAGGATCGAAGGCGATT-AGATACCGCCCTAGTTCTGACCGTAAACGATGCCATCTAGCGATCAGGCG-GTGTAGCCCTGCCTGGGAGCTCCCCGGAAACGAAAGTCTTCGGG-TCCGGGGGTAGTATGGTTGCAAAGCTGAAACTTAAAGGAATTGACGGAAGGGCACCACCAGGAGTGGAGCCTGCGGCTTAATTTGACTCAACACGGGAA-AACTC-ACCCGGCCCGGACACTGTAATGATTGACAGATTGAAA-GTTCTTTCTTGATTCGGTGGTTGGTGGTGCATGGCCGTTCTTAGTTCGTGGA-GTGATTTGTCTGGTTTATTCCGATAACGAACGAGACTCTAACCTGCTAAATAGT-TTCACGGTAAATAAGCCTCGAGACTTCTTAGAGGGATCAGTGGCG-TTCAGCCACACG-AGATTGAGCAATAACAGGTCTGTGATGCCCTTAGATGTTCGGGGCTGCACGCGCGCTACACTGGAAAGATCAGCGTGCCCTTGGCCGACAGG-TCTTGGTAATCCGTTGAAAACTTTCCGT-GATCGGGATAGGGAATTGCAATTATTTCCCTTAAACGAGGAATTCCCAGTAAGTGTGAGTCATCAGCTCACGTTGATTACGTCCCTGCCCTTTGTACACACCGCCCGTCGCTGCCCGGGACTGAGTTGCTTCGAGAAATGCGGGGAGAAGTGTTGCGTATAG-TTATTTCTGTC-TGATGCT-GCCT-TGACCTGAAG-TTTGCTCCTGAAAGCAACGCCAGAGAG-GGTTTTAGTCCCGTCC-GGGTTG-AGGTGGTGTTG--GT-TGG-AAAGAA-C-TTGGAGTCGAGTTGCTTGAGAGTGCAGCTCAAAG-CAGGTGGTATACCACATCTAAGGCTAAATATGGCCACGAGACCGATAGCAAACAAGTACCGTGAGGGAAAGTTGAAAAGAACTTTGAAGAGAGAGTTCAAGAGGACGTGAAACCAAATGGGGCGAAGCGGATAG-AGTTGACGATATTCA-GGATTTGTACGCTGAAACGCTCG-GTTGCTCCTTCCAAGTAGCGTGGCCCCTGATTTC-GGTGAAAGTCGACCACCTATCCCGACCCGTCTTGAAACACGGACCAAGAAGTCTAGTATGTGCGCGAGTCAATGGGTCCT-ACTGGCGTAATGAAAGT-AAAGACGGTTGATATGTGATCCGGCTGGCGGCGCAACATAGCCCCATGCAAATTGCTTGCAATAGTGTGGAGGTAGAGCGTACATACTGGGACCCGAAAGATGGTGAAC-TATGCTTGAGCAGGACGAA-GCCAGAGGAAACTCTGGTGGAGGTCCGCAGCGGTTCTGACGTGCAAATCGATCGTCGGACTTGAGTATAGGGGCGAAAGACTAATCGAACCATCTAGTAGCTGGTTCCTG-CCGAAGTTTCCCCCAGGATAGCTGGAGTACGATATATTCGGTAAAGCGAATGATTAGAGACAT-CGGGGACGAAATGTCCTCGACCTATTCTCAAACTTTCAATGGGTATGATGTTGAG-GTTGCTTAAGTGAACCTTGACTGCGATTGCG-TGCTCCAAGTGGGCCA-TTTTTGGTAAGCAGAACTGGCGATGCGGGATGAACCGAACGC-CGAGTTAA-GGTGCCTAATTTTCCGCTCATGAGACCCCATAAAAGGCGTTGGTTGATATAGACAGCAGGACGGTGGCCATGGAAGTCGGA-AACCGCTAAGGAGTGTGTAACAACTCACCTGCCGAATCAACTAGCCCTGAAAATGGATGGCGCTTGAGCGGGGAACCTATACTCGGCCGCTGTTGACTTGAACGAACGTCAGGTCTCAGCGAGTAGGCAGG--CGCAGCGGTGAGCGTTGAAGGCTTTGGGTGTAGACCCGGCTGGAGCCGCCGT-TGGTGCAGATCTTGGTGGTAGTAGCAAATATTCAAG-TGAGATCCTTGAAGACTGAAGTGG-AGAAGGGTTCCACGTGAACAGTAGTTGAATGTGGGTCAGTCGATCCTAAGATACTGGCTAATGCCTTGTATCAT-TGAGGCTCGGATGTCG-AAAGGGAAACGGGTTAATATTCCCGTACCGTAACGAGGAGATTGGT-GCTCTTGAGCGGTAACGCAAACGAACTTGGTGAAGCTGAGTGTGGCCCGAGCTAGAGATCTCTTCTCTAGTTAAGGAACGGACTCCC-TGGAAACGGTTTAGCCGGAGATAGGGACGTTGCTTCCGTAAAGCACCACGGTTTCTGTGGTGTCTCGTGTGCTATGCTCGGTCCTTGAAAAACCAAGGGAGTCGCTCTC-GTACGATCGTACC-GATATCCGCAGCAGGTCTCCAAGGTGAACAGCCTCTAGTCGATAGAATAATGTAGATACGGG-AAGTCGGCAAATTAGATCCGTAACCTAGGGAAAAGGATTGGCTCTAAGGACTGGGTC-GTTCGGGCCCTGCAATGAAGCTTGTATGGCCATCTATGCTTGGGCGGGGTTCCTTGTTCGAGCTAAT-GGTGTG-GCTGTCTTGTGGACTTGCTTG-GCT-TGGC-CAGTGCGTTGCGTGCTGCGC-TTCGGGCGACACTTAACAGTCGACTTAGAACTGGCACGGACTCGGGGAATCCGACTGTTTAATTAAAACAGAGGAGATGGATGATCCTTG-CGGATGTTGACCATCTCTGATTTCTGCCCAGTGCTCTGAATGTCAACGTGGAGTAATCCA--CATAAGCGCGGGTAAACGGCGGGAGTAACTATGACTCTCTTAAGGTAGCCAAATGCCTCGTCATCTAATTAGTGACGCGCATGAATGGATTAACGAGATTCCCACTGTCCCTATCTACTATCTAGCGAAACCACAGCCAAGGGAACGGGCTTGGCAAAAACAGCGGGGAAAGAAGACCCTGTTGAGTTTGACTCTAGTTTGACTTTGTGACGAGTCTTGAGAGGTGTAGTATAAGTGGGAGGCTTCGGCCGAAAGTGAAATACCACTACTTTCATCGATTCTTTACTTATTCGGTGATACGAGGATTGCGAGCTTGCTTCCTTCTGGCG-TTAAGTCTGAACGCTCGGCGT-TCGGA-CGACTCGGACCGAAGACAGTGTCAGTCTGGGAGTTTGACTGGGGCGGTACATCTATCAAATCGTAACGTAGGTGTCCTAAGGTTGGCTCAGAGAGGACGGAAACCTCTCGTAGAGCAAAAGGGCAAAAGCCCACTTGATCTTGATTTTCAGTACTAATACAGACCGCGAAAGCGTGGCCTATCGATCCTTAAAGT-C-TTGATGGC-TTCAAGTTTGAGGTGTCAGAAAAATTACCACAGGGATAACTGGCTTGTGGCGGCCAAGCGTCCATAGCGACGTCGCTTTTTGATCCTTCGATGTCGGCTCTTCCTATCATTGCGAAGCAGAATTCGCCAAGCGTTGGATTGTTCACCCACTAAT-AGGGAACGTGAGCTGGGTTTAGACCGTCGTGAGACAGGTTAGTTTTACCCTACTGTTGACAGATTGTTGCGATAGTAATCATACTCAGTACGAGAGGAACCGTGGGTTCAGACAATT-GGTTCATGCGGCTGGTCGATAGACCAATGCTGCGAAGCTACCATCTG-CGGGATTATGACTGAAAGCCTCTAAGTCAGAATCCCATCTAATGAATTAACGATAACTTCGCT-TCCT-GGTGTCGGGAG-GTGAAT-GTATGTATCCGCAAGGATACAG--CTTATGCCCTATTCTATGACCTTACCAGCTCGGGGAATCTGAGTTGGTTGTC-TAGCCGGATCACAAT-GTCAGGGC-GCGAGATCTCTCGCATACGACTT-GTGTACTGGTCAAGGTGTTGTAACCAGTAGAGC------------------------------------------------------------------------------------------------------------------------------------------------------------------------------------------------------------------------------------------------------------------------------------------------------------------------------------------------------------------------------------------------------------------------------------------------------------------------------------------------------------------------------------------------------------------------------------------------------------------------------------------------------------------------------------------------------------------------------------------------------------------------------------------------------------------------------------------------------------------------------------------------------------------------------------------------------------------------------------------------------------------------------------------------------------------------------------------------------------------------------------------------------------------------------------------------------------------------------------------------------------------------------------------------------------------------------------------------------------------------------------------------------------------------------------------------------------------------------------------------------------------------------------------------------------------------------------------------------------------------------------------------------------------------------------------------------------------------------------------------------------------------------------------------------------------------------------------------------------------------------------------------------------------------------------------------------------------------------------------------------------------------------------------------------------------------------------------------------------------------------------------------------------------------------------------------------------------------------------------------------------------------------------------------------------------------------------------------------------------------------------------------------------------------------------------------------------------------------------------------------------------------------------------------------------------------------------------------------------------------------------------------------------------------------------------------------------------------------------------------------------------------------------------------------------------------------------------------------------------------------------------------------------------------------------------------------------------------------------------------------------------------------------------------------------------------------------------------------------------------------------------------------------------------------------------------------------------------------------------------------------------------------------------------------------------------------------------------------------------------------------------------------------------------------------------------------------------------------------------------------------------------------------------------------------------------------------------------------------------------------------------------------------------------------------------------------------------------------------------------------------------------------------------------------------------------------------------------------------------------------------------------------------------------------------------------------------------------------------------------------------------------------------------------------------------------------------------------------------------------------------------------------------------------------------------------------------------------------------------------------------------------------------------------------------------------------------------------------------------------------------------------------------------------------------------------------------------------------------------------------------------------------------------------------------------------------------------------------------------------------------------------------------------------------------------------------------------------------------------------------------------------------------------------------------------------------------------------------------------------------------------------------------------------------------------------------------------------------------------------------------------------------------------------------------------------------------------------------------------------------------------------------------------------------------------------------------------------------------------------------------------------------------------------------------------------------------------------------------------------------------------------------------------------------------------------------------------------------------------------------------------------------------------------------------------------------------------------------------------------------------------------------------------------------------------------------------------------------------------------------------------------------------------------------------------------------------------------------------------------------------------------------------------------------------------------------------------------------------------------------------------------------------------------------------------------------------------------------------------------------------------------------------------------------------------------------------------------------------------------------------------------------------------------------------------------------------------------------------------------------------------------------------------------------------------------------------------------------------------------------------------------------------------------------------------------------------------------------------------------------------------------------------------------------------------------------------------------------------------------------------------------------------------------------------------------------------------------------------------------------------------------------------------------------------------------------------------------------------------------------------------------------------------------------------------------------------------------------------------------------------------------------------------------------------------------------------------------------------------------------------------------------------------------------------------------------------------------------------------------------------------------------------------------------------------------------------------
>Diplogasteriana_schneideri
CATGT-CTAAGAATATAGATGAATCTGCGAACGGCTCATTA-CAACAGCTATAATCTACTCGAATTAACTTTCCTAAACGGATATCTGCGATAATTTTGGAGCTAATACGTGCC-TAGAG-TTTCTTTCAGGTAGAACGCACTTATTAG-AACAAGACCAATCGGGGCCCCGTTTTGGTGACTCTGAATAA--TTCGCTGATCGCATGGTC-TAGTACCGGCGACGTATCG-TTCGAGTATCTGCCTTATCA-ACTTTCGATGGAAGTCTATGTGGCTACCATGGTTGTAACGGGTAACGGAGAATAAGGGTTCGACTCCGGAGAGGGAGCCTGAGAAACGGCTACCACATCCAAGGAAGGCAGCAGGCGCGTAAATTACCCACTCTCAATGCGAGGAGGTAGTGACTACCAATAACGAGACAGATCTCTTT-GAGGCCTGTCATCG-TAATGGGTACAATGTAAACCCTTTAACGAGGATCTATGAGAGGGCAAGTCTGGTGCCAGCAGCCGCGGTAATTCCAGCTCTCATGGCGTATATCGTCATTG-CTGCGGTTAAAAAGCTCGTAGTTGGATCTGTGCCAGTGGACTTGGTTCTCCATG-TGAGATACTG-AGATCCTTGGTTGTGTCGG-TTTTCTGTGGC-TGGCG-TGATTACCTTGAATAAATC-AAAGTGCTCAAGACAGGCGTT-T-CGCTTGTATGTTC-GTGCATGGAATAATGGAATATGACTTCGGTTCA-TTCTGTTGGTCT-TGGAATC-GATGTAATGATTAAGAGGGACTG--ACGGGGGCATCCGTATCGCTGCGTGAGAGGTGAAATTCTTGGACCGCAGCGGGACGTCCAACAGCGAAAGCATTTG-CCAAGAATGTCTTCATTAATC-AAGAACGAAAGTCAGAGGATCGAAGGCGATT-AGATACCGCCCTAGTTCTGACCGTAAACGATGCCATCTAGCGATCAGGCG-GTGTAGCCCTGCCTGGGAGCTCCCCGGAAACGAAAGTCTTCGGGTTCCGGGGGTAGTATGGTTGCAAAGCTGAAACTTAAAGGAATTGACGGAAGGGCACCACCAGGAGTGGAGCCTGCGGCTTAATTTGACTCAACACGGGAA-AACTC-ACCCGGCCCGGACACTGTAATGATTGACAGATTGAAA-GTTCTTTCTTGATTCGGTGGTTGGTGGTGCATGGCCGTTCTTAGTTCGTGGA-GTGATTTGTCTGGTTTATTCCGATAACGAACGAGACTCTAACCTGCTAAATAGT-TTCACGGTAATCAAGCCTCGAGACTTCTTAGAGGGATCAGTGGCG-TTCAGCCACACG-AGATTGAGCAATAACAGGTCTGTGATGCCCTTAGATGTTCGGGGCTGCACGCGCGCTACACTGGAAAGATCAGCGTGCCCTTGGCCGACAGG-TCGTGGTAATCCGTTGAAAACTTTCCGT-GATCGGGATAGGGAATTGCAATTATTTCCCTTAAACGAGGAATTCCCAGTAAGTGTGAGTCATCAGCTCACGTTGATTACGTCCCTGCCCTTTGTACACACCGCCCGTCGCTGCCCGGGACTGAGTTGCTTCGAGAAATGTGGGGAGAGGTGTTGCGTATAG-TTTCTTTCGTC-TGATGCT-GTCT-TGACCTGAAG-TTTGCTCCTGAAAGCAACGCCAGAGAG-GGTTTTAGTCCCGTCC-GGGTTG-AGGTGGTGTTG--GT-TGA-AATGAA-C-TTGGAGTCAAGTTGCTTGAGAGTGCAGCTCAAAG-TAGGTGGTATACCACATCTAAGGCTAAATATGGCCACGAGACCGATAGCAAACAAGTACCGTGAGGGAAAGTTGAAAAGTACTTTGAAGAGAGAGTTCAAGAGGACGTGAAACCACATGGGGAGAAGCGGATAG-AGTTGACGATATTCA-GGATTTGTACGCTGAAACGTTCG-GTTGCTCCTTCCGAGTAGCGTGGCCCCCGATTTC-GGTGAAAGTCGACCACCTAT-CCGACCCGTCTTGAAACACGGACCAAGAAGTCTAGTATGTGCGCGAGTCAATGGGTCCT-AATGGCGTAATGAAAGT-AAAGACGGTTGATATGTGATCCGGCTGGCGGCGCAACATAGCCCCATGCGAATTGCTTGCAATAGTGTGGAGGTAGAGCGTACATACTGGGACCCGAAAGATGGTGAAC-TATGCTTGAGCAGGACGAA-GCCAGAGGAAACTCTGGTGGAGGTCCGCAGCGGTTCTGACGTGCAAATCGATCGTCGGACTTGAGTATAGGGGCGAAAGACTAATCGAACCATCTAGTAGCTGGTTCCTG-CCGAAGTTTCCCCCAGGATAGCTGGAGTACGATATATTCGGTAAAGCGAATGATTAGAGACAT-CGGGGACGAAATGTCCTCGACCTATTCTCAAACTTTCAATGGGTATGATGTTGAG-GTTGCTTAAGTGAACCTTGACTGCGATTGCG-TGCTCCAAGTGGGCCA-TTTTTGGTAAGCAGAACTGGCGATGCGGGATGAACCGAACGC-CGAGTTAA-GGTGCCTAATTTTCCGCTCATGAGACCCCATAAAAGGCGTTGGTTGATATAGACAGCAGGACGGTGGCCATGGAAGTCGGA-ACCCGCTAAGGAGTGTGTAACAACTCACCTGCCGAATCAACTAGCCCTGAAAATGGATGGCGCTTGAGCGGGGAACCTATACTCGGCCGCTGTTGACTTGAACGAACGTCAGGTCTCAGCGAGTAGGCAGG--CGCAGCGGTGAGCGTTGAAGGCTTTGGGTGTAGACCCGGCTGGAGCCGCCGT-TGGTGCAGATCTTGGTGGTAGTAGCAAATATTCAAG-TGAGATCCTTGAAGACTGAAGTGG-AGAAGGGTTCCACGTGAACAGTAGTTGAATGTGGGTCAGTCGATCCTAAGATACTGGCTAATGCCTTGTATCAT-TGAGGCTCGGATGTCG-AAAGGGAAACGGGTTAATATTCCCGTACCGTAACGAGGAGATTGGT-GCTCTTGAGCGGTAACGCAAACGAACTTGGTGAAGCTGAGTGTGGCCCGAGCTAGAGATCTCTTCTCTAGTTAAGGAACGGACTCCC-TGGAAACGGTTTAGCCGGAGATAGGGACGTTGTTTCCGTAAAGCATCACGGTTTCTGTGGTGTCTCGTGTGCTATGCTCGGTCCTTGAAAAACCAAGGGAGTCGCTCTC-GTACGATCGTACC-GATATCCGCAGCAGGTCTCCAAGGTGAACAGCCTCTAGTCGATAGAATAATGTAGATACGGG-AAGTCGGCAAATTAGATCCGTAACCTAGGGAAAAGGATTGGCTCTAAGGACTGGGTC-GTTCGGGCCCTGCAATGAAGCTTGTATGGCCATCTATGCTTGGGCGGGGTTCCTTGTTCGAGCTAAT-GGTGTG-GYTGTCTTGTGGACTTGCTTG-GCT-TGGC-CAGTGCGTTGCGTGCTGCGC-TTCGGGCGACACTTAACAGTCGACTTAGAACTGGCACGGACTCGGGGAATCCGACTGTYTAATTAAAACAGAGGAGATGGATGATCCTTG-CGGATGTTGACCATCTCTGATTTCTGCCCAGTGCTCTGAATGTCAACGTGGAGTAATCCA--CATAAGCGCGGGTAAACGGCGGGAGTAACTATGACTCTCTTAAGGTAGCCAAATGCCTCGTCATCTAATTAGTGACGCGCATGAATGGATTAACGAGATTCCCACTGTCCCTATCTACTATCTAGCGAAACCACAGCCAAGGGAACGGGCTTGGCAAAAACAGCGGGGAAAGAAGACCCTGTTGAGTTTGACTCTAGTTTGACTTTGTGACGAGTCTTGAGAGGTGTAGTATAAGTGGGAGGCTTCGGCCGAAAGTGAAATACCACTACTTTCATCGATTCTTTACTTATTCGGTGATACGAGGATTGCGAGCTTGCTTCCTTCTGGCG-TTAAGTCTGAACGCTCGGCGT-TTGGA-CGACTCGGACCGAAGACAGTGTCAGTCTGGGAGTTTGACTGGGGCGGTACATCTATCAAATCGTAACGTAGGTGTCCTAAGGTTGGCTCAGAGAGGACGGAAACCTCTCGTAGAGCAAAAGGGCAAAAGCCCACTTGATCTTGATTTTCAGTACTAATACAGACCGCGAAAGCGTGGCCTATCGATCCTTAAAGT-C-TTGATGGC-TTCAAGTTTGAGGTGTCAGAAAAATTACCACAGGGATAACTGGCTTGTGGCGGCCAAGCGTCCATAGCGACGTCGCTTTTTGATCCTTCGATGTCGGCTCTTCCTATCATTGCGAAGCAGAATTCGCCAAGCGTTGGATTGTTCACCCACTAAT-AGGGAACGTGAGCTGGGTTTAGACCGTCGTGAGACAGGTTAGTTTTACCCTACTGTTGACAGATTGTTGCGATAGTAATCATACTCAGTACGAGAGGAACCGTGGGTTCAGACAATT-GGTTCATGCGGCTGGTCGATAGACCAATGCTGCGAAGCTACCATCTG-CGGGATTATGACTGAAAGCCTCTAAGTCAGAATCCCATCTAATGAATTAACGATAACTTCGCT-TCCT-GGTGTCGGGAG-GTGAAT-GTATGTATTCGCAAGGATACAG--TTTATGCCCTATTCTATGACCTTACCAGCTCGGGGAATCTGAGCTGGTTGTC-TAGCCGGATCACAAT-GTCAGGGC-GCGAGATCTCTCGCATACGACTT-GTGTACTGGTCAAGGTGTTGTAACCAGTAGAGC---------------------CAGCGTAAGGGACCCGGAGGAATCTTCAAGGCCCACAACAAACACCGTAAAGGAGCTGCTAAGCTGAGGGCAGTCGACTTCTCTGAACGACATGGCTACATCAAGGGAGTTGTCAAGGACATCATTCACGACCCCGGACGTGGAGCTCCTCTCGCTATCGTCGAGTTCCGTGATCCTTATAAGTACAAGAAGGTGAAGAGCACCATGATTGCCTGCGAAGGCATGCACACTGGCCAGTTCGTGTACTGTGGAAAGAAAGCCCAGATTCAAATTGGAAACGTTCTCCCTGTTGGAGAGCTTCCCGAAGGAACAACCATCTGCAATCTCGAGGAGAAAACCGGAGACCGTGGCCGTCTTGCAAGGACATCTGGAAACTACGCTACTGTCATCGCCCACAACCCTGACACCAAGAAGACCCGTGTCCGTCTTCCTTCTGGAGCCAAGAAAGTCATCCAGTCTTCCAACCGTGCCATGATTGGTATCGTCGCTGGTGGAGGACGTACCGACAAGCCTCTTCTCAAGGCTGGAAGATCGTACCACAAGTACAAGGCCAAGAGAAACAGCTGGCCGAGAGTCAGAGGAGTTGCCATGAACCCTGTTGAGCATCCTCACGGAGGAGGTAACCACCAGCACATCGGTCATCCTTCTACTGTCGCCAGATCTTCGTGCCCTGGACAAAAGATCGGTCTTATCGCCGCTCGCAGAACTGGACGTATTCGTGGAGGCAGACCCGAGAAGACCACGAAGGAAGAGGCTGTCATGGCGGGTGCTAAAAAAGGAACGCCGAACTTCCGGCGCAATTATGAGCTGGCTCCT---GGAGTTCAGCGTTTTTCCACTGCCCGTCTCTTCCACAAGCGTGGTGTCGCTTTGAACAAG---AAGACC---AAGATCGCTAAGAAGCCGGTTGAAAACAAGTCTCCTTTCGTTATCAAGAAGATTGGAGGAGCTAAGAACGGTAATGAGCGCAAGGTCTTCGTGAACACG---CCCAAACTGCTCAGTGAGGACAGAGCTCTTGATACTCCTGCCAAGCCGGCTCGAAGCACCAAGAAGTTCTCTCTGCGCAAGTCAATCACTCCTGGTACCGTCTTGATCATCCTGGCCGGTCGTCATAAGGGAAAGCGTGTCGTCTTCCTCAAGCAGCTTGAAAAGACCGGCCTTCTCCTTATCACAGGCCCTCATAAGCTGAACAATGTTCCTCTTCGAAGAATCTCCCAGTCCTTTGTCATTGCTACCTCAACCAAGATCGATATTAGCGGTGTCAAGGTTCCCGATCACCTGACCGACGACTTCTTCAAGAGA---AAGGTCGCCAAGAAG---GCTAAGAAGGGAGAGCATGCCAACATCTTCGCTTCCGGACACGAGGAGTACAAGGTG---TCGGACCAGAGAAAATCGGACCAGAAGCTGGTCGACAAGGCTATCCTCGCTGCTATCAAGAAGAACGCCGAAAAGAAG---TACCTGAGAGGATATCTCACCACCAGATTCGCCCTCAGAAGGAGTCAACTTCCTCACAAACTCGTCTTC---------------------TTCGATATTGTGAAGTTTCCCGAGAACGTGACTTTCACGGTCAAGAACCGTATTGTTCACGTCAAAGGCCCTCGAGGAACACTCAAAAGGGACTTCCGTCACCTCCATATGGAGATCGAGCGCGTCGGAAAGGATATTCTCCGAGTTCGAAAGTGGTTTGGAAACCGCAAGGAAATCTCTGCGATCCGTACGGTCTGCTCTCACATTGTGAACCTCATTAAGGGAGTCACACAAGGGTACAGATACAAGATGCGTTCCGTATATGCTCACTTCCCCATCAACATCACCATCCAGGATAAGGGAAGGACCGTCGAGATCCGAAATTTCCTTGGCGAGAAGATCATCCGTAAGGTGCCCCTTCCCGACGGTGTGACGGCCGTAATGTCTACTGTACAGAAAGACGAGCTCGTTGTTGATGGAAACGACATTCAACTCGTTTCTCAGGCTGCCGCTCGTATTCAACAATCCACCACTGTCAAGAACAAGGACATCCGAAAGTTCCTCGATGGTGTATACGTCTCAGAGAAAACT---GTTATC---------------------------------ATCAAAAACAAGCCGTACCCGAAATCCAGATTCTGCAGAGGAGTCCCCGATGCCAAGATCAGAATTTATGATCTCGGAAGAAAGAAAGCCGGTGTCGATGAGTTTCCTGCGTGTGTTCATCTTCTCTCAAACGAACGTGAGCATCTCTCTTCGGAGGCTCTAGAAGCAGCCCGAATTTGCGCCAACAAATACCTCGTGAAAAACTGTGGAAAGGATGCGTTCCATATGCGTGTCAGGAAGCATCCGTATCACGTCACTCGAATTAACAAAATGCTCTCGTGTGCCGGTGCTGATCGACTTCAGACCGGAATGCGTGGAGCCTACGGAAAGCCTCAAGGTCTCGTTGCTCGTGTAGACATCGGCGACTTCATCTTCTCCGTCCGACTGCGTGAGCAGAACGTCGACCATGCCATTGAGGCCTTCCGTCGTGCCAAATTCAAGTTTCCTGGCCGTCAGTTCGTCGTTGTTTCCCGAAAATGGGGTTTCACCAAGTGGGACAAGGCCGATTACGAGAAAATGAGAGCCGAAGGAAGACTCGCATATGACGGTGTCGGTGTTCAGCTTGTTCGTGAGCACGGTCCTCTCACCAGATGGGTCCGAAACCCCATT------------CGGTTGGTAGAGATCGGCCGCGTGGTCTTCATCGCTAAGGGCGAGAACGAGGGAAAGCTCGCCACCATCGTCAACATCGTCGATGGAAACAAGGTTCTTCTCGACGGACCTTCCTCGGAAGTCGCACGCACCGTGCGCAATCTGAAGGATCTTCAGCTCACCAAGTTCAGACTTCCCCTCAGACTTCAGCAGAGATCGAAGAACGTCAAGAGGATCTGGGACGAGAACGAGATCAACCAGAAGTGGAAAGAGACCCAGTGGGCCAAGAAGCTTGCAGCCCGTCAGATCCGCGCCAACCTCACCGACTTCGATCGTTACAAGTTGATGAGAGCCAAGCAGCAAAGAAACCGCTTGGTGAAGGTCGAGTTCGCTAAGCTGCGAAATGCCGCGAGAAAGGCA------------------CGCGGAGGTACGTCTGGATCTAAGTTCCGCATCTCGCTCGCACTTCCCGTGGGAGCGGTTATGAACTGCGCCGACAACACCGGAGCGAAGAACCTCTTCGTCATCGCCGTGTACGGCATCAGAGGTCGACTGAACAGACTCCCGACTGCTGCAGTCGGAGATATGTTCGTCGCCTCTGTCAAGAAGGGAAAGCCCGAGCTCAGGAAGAAGGTTCTCCAGGCCGTCGTCATCCGTCAGCGCAAGCAGTACAGGCGAAAGGACGGCACTTTCATCTACTTTGAGGATAACGCTGGAGTGATCGTGAACAATAAGGGAGAAATGAAGGGATCCGCCATCACGGGACCCGTCGCAAAGGAGTGCGCCGATCTATGGCCCCGTATCGCCTCGAACGCCGGATCCATCGCC------------------------------CTGCGTGGTAAGGACAAGACTTCTCTCCTCAAAAACCTCGAGGAGCAGAAGACTGAGCTAGCTGGCCTTCAGGTGTCGAAAGTCACAGGAGGAGCAGCGTCCAAGCTTTCCAAGATCAGGACCGTCCGTAAGAATATCGCCCGTATTCTCACCGTTGTCAACCAGAATCAGAAGGACAATCTCAGAAAGTTCTACAAGGGTAAGAAGTATACGCCTACGGATCTGCGACACCAGAAGACGCGTGCTCAGAGACGCGCACTCACCAAGCATGAAGCTTCTCTCAAGACCTCCAAGCAACAGGCCAAAGAGAGGAAATTTCCCTTGAGGAAGTTTGCCGTCAAAGCT---ATGCCT---GAGGCTGCTTCAAAAATCGTCAAGCCCGACGGTAAACCCGTCACCGATCTTGAGAGACAAATCGCAGGAGCTCTCGCTGATCTAGAGCACACCTCGGCCGACATCAAGAACCAGCTGCGTGAGCTCTTCATCGTTGGCGTGAAGGAGGTTGAAGCTGGAAACAAGAAAAGCGTCATCGTTTTCGTTCCCGTTCCTCAGCTGAAGCAGTTCCAAAAGATTCAATCTCGTCTCGTTCGTGAGCTGGAGAAGAAGCTAGGAAGCAAGCACGTCCTCATTGTAGCTCGGCGTCGTATTCTCCCCAAGCCCCAGCGAGGCACGAAACGTTTCCAAGAGAAGCAGAAGAGGCCGCGATCTCGCACTCTCACAGCTGTCCACGAAGCCATCCTCAACGACATCGTTTTCCCCGCTGAGATCGTCGGAAAGAGAACTCGTGTCAAGCTTGACGGAAAGAGAATCATCAAAGTGCATCTGGATAAATCCGAGCAGACGAACGTTGAGTACAAAGTGGACACTTTCGCTTCGGTATACAAGCAGCTCACGGGCAAGGATGTTGTTTTCGAGTTCCCCACTCCTCTCTTC------------------------ACGAAGGAGGAGGCGCCCGTCGTGACTCTCGGTCCTCAGGCGAAGGAAGGCGAAATCGTATTCGGCGTGGCTCACATCTTCGCATCTTTCAATGATACCTTCGTTCACGTCACCGATATCTCTGGCCGTGAAACGATCGTTCGCGTCACTGGAGGTATGAAGGTGAAGGCCGACAGAGACGAGGCTTCGCCCTACGCGGCTATGCTGGCCGCTCAGGACGTTGCTGAACGTTGCAAGCAGCTCGGCATCAACGCTCTTCACGTCAAGCTGCGTGCTACGGGAGGAACCAGAACCAAGACCCCTGGACCCGGAGCTCAGTCTGCTCTTCGAGCTCTGGCTCGCGCTGGAGTCAAGATTGGTCGTATCGAGGACGTCACTCCCATTCCCACCGATTGCACCAGAAGGAAGGGAGGTCACAGGGGACGTCGTCTAATGCCCCTCGCTCACGATCTTCTGCACCCCGACCCGGAAAGGGAGAGAGAGACCTGCAAGCTGAAGAGACTCGTCCAGCACCCTAACTCGTTCTTCATGGACGTCAAGTGCCCCGGCTGCTACAAGATCACCACTGTCTTCAGTCACGCTCAGTCTGTTGTGGTTTGCGTCGGATGCAACACCGTGTTGTGCCAACCTACCGGCGGCAAGGCTCACCTCACAGAAGGATGCTCTTTCCGAAAGAAGAACCAGCAC------------GTCAAGCTCGCTAAAGTGACCAAGATTCTCGGACGTACCGGATCTCAAGGACAGTGTACACAGGTCCGTGTCGAATTCATCGATGAT---CCGACCTCTCGTTCCATCCTCCGCAACGTCAAGGGCCCCGTCCGTGAGGGAGATATTCTGAACCTTCTCGAGGCTGAGCGTGAAGCGCGTCGTCTCAGA---------------------------------------------------------------------------------------------------------------------------------------------------------------------------------------------------------------------------------------------------------------------------------------------------------------------------------------------------------------------------------------------------------------------------------------------------------------------------------------------------------------------------------------------------------------------------------------------------------------------------------------------------------------------------------------------------------------------------------------------------------------------------------------------------------------------------------------------------------------------------------------------------------------------------------------------------------------------------------------------------------------------------------------------------------------------------------------------------------------------------------------------------------------------------------------------------------------------------------------------------------------------------------------------------------------------------------------------------------------------------------------------------------------------------------------------------------------------------------------------------------------------------------------------------------------------------------------------------------------------------------------------------------------------------------------------------------------------------------------------------------------
>Butlerius_sp
CATGT-CTAAGAACATAGATGAATCTGCGAACGGCTCATTA-CAACAGTTATAATCTACTCGAACTAGAAATCCTAAACGGATATCTGCGAAAATTTTGGAGCTAATACGTGCA-CCAAA-ACTCGGTTGAATCGAGTGCACTTATTAG-ATGAAGACCAATCGGGGCCCCGAAATGGTGACTCTGAATAA-TTTAGCTGATCGCATGGTC-TCGTACCGGCGACGTATCG-TTCGAGTATCTGCCTTATCA-ACTTTCGATGGAAGTCTATATGACTGCCATGGTTGTGACGGGTAACGGAGAATAAGGGTTCGACTCCGGAGAGGGAGCCTGAGAAACGGCTACCACATCCAAGGAAGGCAGCAGGCGCGTAAATTACCCACTCTCAATTCGAGGAGGTAGTGACTATCAATAACGAGACAGATCTCTTT-GAGGCCTGTTATCG-GAATGGGTACAATTTAAACCCTTTAACGAGGATCTATGAGAGGGCAAGTCTGGTGCCAGCAGCCGCGGTAATTCCAGCTCTCAAAGTGTATATCGTCATTG-CTGCGGTTAAAAAGCTCGTAGTTGGATCTGAGTCTTTGGACGCGGTACTCCTTG-TGAGTAACTG-TGCTCCTAGACTGTGCCGG-TTTTCCGTGGC-TGGCG-TGTTTACCTTGAATAAATT-AGAGTGCTTAAGACAAGCGTT-T-TGCTTGAATATCC-GTGCATGGAATAATGGAATAGGACTTCGGTTCA-TTCTGTTGGTCT-TGGAACC-GATGTAATGGTTAAGCGGGTCTG--ACGGGGGCATCCGTATCGCTGCGTGAGAGGTGAAATTCTTGGACCGCAGCGGGACGTCCAACTGCGAAAGCATTTGCCCAAGAATGTCTTCATTAATC-AAGAASGAAAGTCAGAGGATCGAAGGCGATT-AGATACCGCCCTAGTTCTGACCGTAAACGATGCCAACTAGCGATCAGGTG-CTGTAGTCGCGCCTGGGAGCTTCCCGGAAACGAAAGTCTTCGGGTTCCGGGGGTAGTATGGTTGCAAAGCTGAAACTTAAAGGAATTGACGGAAGGGCACCACCAGGAGTGGAGCCTGCGGCTTAATTTGACTCAACACGGGAA-AACTC-ACCCGGCCCGGACACTGTGATGATTGACAGATTGATA-GTTCTTTCCTGATTCGGTGGTTGGTGGTGCATGGCCGTTCTTAGTTGGTGGA-GTGATTTGTCTGGTTTATTCCGATAACGAACGAGACTCTAACCTGCTAAATAGT-TTTCCGGTAGCTTTGCCCTAAAACTTCTTAGAGGGATCAGTGGTC-TTCAGCCACACG-AAATTGAGCAATAACAGGTCTGTGATGCCCTTAGATGTTCGGGGCTGCACGCGCGCTACACTGGAAGGATCAACATGCCCTTGGTCGAAAGG-CCTTGGTAATCCTTTGAAAACCTTCCGT-GATTGGGATAGGGAATTGCAATTATTTCCCTTCAACGAGGAATTCCCAGTAAGTGTGAGTCATCAGCTCACGTTGATTACGTCCCTGCCCTTTGTACACACCGCCCGTCGCTGCCCGGGACTGAGTTGCTTCGAGAAGTGTGGGGAGAGGTGTTGCGTATAG-TCGTTACTGGC-CGGCCTTGGCTG-CTGTCTGAAG-TTTGCT--GGAAAGCTTCTCCAGAGAG-GGTGTTAGGCCCGTTC-GGATGG-TGGGCGAGTCG--GA-TGG-TGGCGT-CTTTGGAGTCGAGTTGCTTGGGAGTGCAGCTCAAAG-TAGGTGGTATACCACATCTAAGGCTAAATACGGCCACGAAACCGATAGCGAACAAGTACCGTGAGGGAAAGTTGCAAAGAACTTTGAAGAGAGAGTTCAAGAGGACGTGAAACCACAAGGGACGAATCGGATAG-AGTTGATGATGATCA-GTGCCTGTGCGCTGAGGCGTCCG-GTGCTTCCTTCTGAACGGTGTGGCCCTTGCCCTC-GGTGAAAGTCGACCACCTAT-CCGACCCGTCTTGAAACACGGACCAAGAAGTCTAGTATGTGCGCGAGTCAATGGGTCCT-AATGGCGCAATGAAAGT-AAAGGCGGCTGATATGTGATCCGGGCCGCGGCGCAACATAGCCCCATGCCGACTGCATGCAGTGGTGTGGAGGTAGAGCGTACATACTGGGACCCGAAAGATGGTGAAC-TATGCCTGAGCAGGATGAA-GCCAGAGGAAACTCTGGTGGAGGTCCGAAGCGGTTCTGACGTGCAAATCGATCGTCTGACTTGGGTATAGGGGCGAAAGACTAATCGAACCATCTAGTAGCTGGTTCCCT-CCGAAGTTTCCCCCAGGATAGCTGGAGTTTGTTATATTCGGTAAAGCGAATGATTAGAGGAAT-TGGGGACAAAACGTCCTCAACCTATTCTCAAACTTTCAATGGGTACGATGTTGCG-GTTGCTTATGTGAACCGTGACTGCGAAAGCG-AGCTCCAAGTGGGCCA-TTTTTGGTAAGCAGAACTGGCGATGCGGGATGAACCGAACGT-CGAGTTAA-GGTGCCTAACTCTCCGCTCATGAGACCCCATAAAAGGCGTTGGTTGATATAGACAGCAGGACGGTGGCCATGGAAGTCGGA-AACCGCTAAGGAGTGTGTAACAACTCACCTGCCGAATCAACTAGCCCTGAAAATGGATGGCGCTTGAGCGGGGGACCTATACTCGACCGTTGTTGGCTTGTACGAACGTCTGGCCTCAACGTGTAGGAGGGT-CGCAGCGGTTGGCGTCGAAGGCTTTGGGCGTAGGCCCAGCTGGAGCTACCGC-TGGTGCAGATCTTGGTGGTAGTAGCAAATAATCAAG-TGAGATCCTTGATGACTGAAGTGG-GGAAGGGTTCCACGTGAACAGTTGTTGAATGTGGGTCAGTCGATCCTAAGATACTGGCTAATGCCTTGTATCAT-TGAGACTCAGATGTCG-AAAGGGAAACAGGTTAATATTCCTGTACCAGGATTCGGAGATTGGT-GCCCGCTAGCGGTAACGCAAACGAACTCGGCGACGCTGAGCAGTGACCGAGCCAGAGATCTCTTCTCTGGTTAAGGAACGGACTCCC-TGGAAACGGTTTAGCCGGAGATAGGGACGTTGTTTCCGTAAAGCGCCACGGTTTCTGTGGTGTCTCGTGTCCTCTGCCCAGCCCTTGAAAAGCCGAGGGAGTAACTCGA-ACCTGATCGTACC-GATATCCGCAGCAGGTCTCCAAGGTGAATAGCCTCTAGTCGATAGAATAATGTAGATACGGG-AAGTCGGCAAATTCGATCCGTAACCTAGGGAAAAGGATTGGCTCTAAGGACTGAGTC-GTTCGGGCTCTGCCATGAAACTTGTGCGGACATCTATGATTGGGCCAGGTTCTTGGTTCGATCTAAT-GGTGTA-GCTGCCTTGTGGACTGGCTTA-GCT-GTGT-GCGTAGGTCGCTTGC-GTAC-TTCGGGCGGCGGTTAACAGTCGACTTAGAACTGGTACGGACTCGGGGAATCCGACTGTCTAATTAAAACAGAGGAAACAGATGGTCCTTG-CGGACGTTGACTGTTTCTGATTTCTGCCCAGTGCTCTGAATGTTAATGTGGCGTAAGTCA--CACAAGCGCGGGTAAACGGCGGGAGTAACTATGACTCTCTTAAGGTAGCCAAATGCCTCGTCATCTAACTAGTGACGCGCATGAATGGATTAACGAGATTCCCACTGTCCCTATCTACTATCTAGCGAAACCACAGCCAAGGGAACGGGCTTGGAAAAAACAGCGGGGAAAGAAGACCCTGTTGAGCTTGACTCTAGTTTGACTCTGTGACGAGCCGTGAGAGGTGTAGTATAAGTGGGAGGTTTCGGCCGCAATTGAAATACCACTACTTTCATTGATTCTTTACTTATTCGGTAATACGAGGATTGAGCTTGCTCTTCCTTTTGGCG-TTAAGCATGGACACATGGTGT-TCGTG-TGATTCGGACCGAAGACAGTGTCAGGCCGGGAGTTTGACTGGGGCGGTACATCTATCAAATCGTAACGTAGGTGTCCTAAGGTTGGCTCAGAGAGGACGGAAACCTCTCGTAGAGCAAAAGGGCAAAAGCCCACTTGATCTTGATTTTCAGTACTAATACAGACCGCGAAAGCGTGGCCTATCGATCCTTAAAAC-C-TTGATGGT-TTCAAGTTTGAGGTGTCAGAAAAGTTACCACAGGGATAACTGGCTTGTGGCGGCCAAGCGTCCATAGCGACGTCGCTTTTTGATCCTTCGATGTCGGCTCTTCCTATCATTGCGAAGCAGAATTCGCCAAGCGTTGGATTGTTCACCCACTAAT-AGGGAACGTGAGCTGGGTTTAGACCGTCGTGAGACAGGTTAGTTTTACCCTACTGTTGACGAGTTGTTGCGATAGTAATCCTACTTAGTACGAGAGGAACCGTAGGTTCAGACAATT-GGTTCATGCGGCTGGCCGATAGGCCAATGCTGCGAAGCTACCATCTG-CAGGATTATGACTGAAAGCCTCTAAGTCAGAATCCTATCTAGTCATTGAATGATATCTTGGCT-CCCT-GGTGTCGGGAG-GCAAAC-CTATGTAGTCGCAAGGCTACAG--CTTATGCCCTATTCT-TGACCTTTCCAGTTGGGGGAATCCTAACTGGATGTC-TGGCCGGATCACAAC-GTCAGGGC-GCGAAATCACTTGTATACGACTT-GTGTACTGGTCTAGGTGTTGTATCCAGTAGAGC------------------------------------------------------------------------------------------------------------------------------------------------------------------------------------------------------------------------------------------------------------------------------------------------------------------------------------------------------------------------------------------------------------------------------------------------------------------------------------------------------------------------------------------------------------------------------------------------------------------------------------------------------------------------------------------------------------------------------------------------------------------------------------------------------------------------------------------------------------------------------------------------------------------------------------------------------------------------------------------------------------------------------------------------------------------------------------------------------------------------------------------------------------------------------------------------------------------------------------------------------------------------------------------------------------------------------------------------------------------------------------------------------------------------------------------------------------------------------------------------------------------------------------------------------------------------------------------------------------------------------------------------------------------------------------------------------------------------------------------------------------------------------------------------------------------------------------------------------------------------------------------------------------------------------------------------------------------------------------------------------------------------------------------------------------------------------------------------------------------------------------------------------------------------------------------------------------------------------------------------------------------------------------------------------------------------------------------------------------------------------------------------------------------------------------------------------------------------------------------------------------------------------------------------------------------------------------------------------------------------------------------------------------------------------------------------------------------------------------------------------------------------------------------------------------------------------------------------------------------------------------------------------------------------------------------------------------------------------------------------------------------------------------------------------------------------------------------------------------------------------------------------------------------------------------------------------------------------------------------------------------------------------------------------------------------------------------------------------------------------------------------------------------------------------------------------------------------------------------------------------------------------------------------------------------------------------------------------------------------------------------------------------------------------------------------------------------------------------------------------------------------------------------------------------------------------------------------------------------------------------------------------------------------------------------------------------------------------------------------------------------------------------------------------------------------------------------------------------------------------------------------------------------------------------------------------------------------------------------------------------------------------------------------------------------------------------------------------------------------------------------------------------------------------------------------------------------------------------------------------------------------------------------------------------------------------------------------------------------------------------------------------------------------------------------------------------------------------------------------------------------------------------------------------------------------------------------------------------------------------------------------------------------------------------------------------------------------------------------------------------------------------------------------------------------------------------------------------------------------------------------------------------------------------------------------------------------------------------------------------------------------------------------------------------------------------------------------------------------------------------------------------------------------------------------------------------------------------------------------------------------------------------------------------------------------------------------------------------------------------------------------------------------------------------------------------------------------------------------------------------------------------------------------------------------------------------------------------------------------------------------------------------------------------------------------------------------------------------------------------------------------------------------------------------------------------------------------------------------------------------------------------------------------------------------------------------------------------------------------------------------------------------------------------------------------------------------------------------------------------------------------------------------------------------------------------------------------------------------------------------------------------------------------------------------------------------------------------------------------------------------------------------------------------------------------------------------------------------------------------------------------------------------------------------------------------------------------------------------------------------------------------------------------------------------------------------------------------------------------------------------------------------------------------------------------------------------------------------------------------------------------------------------------------------------------------------------------------------------------------------------------------------------------------------------------------------------------------------------------------------------------------------------------------------------------------------------------
>Diplogastrellus_sp
CATGT-GTTAGAACTAAGGTGAATCTGCGAACGGCTCATTA-CAACAGTTATAATCTACTCGAAATAGATTTCCTAAACGGATATCTGCGATAATTTTGGAGCTAATACGTGCA-CCAAG-ACTAGATTGAATCTAGTGCACTTATTAG-ATGAAGACCAATCGGGGCCCCGAAATGGTGACTCTGAATAA-TTTCGCTGATCGCATGGTC-TCGTACCGGCGACGTATCG-TTCGAGTATCTGCCTTATCA-ACTTTCGATGGAAGTCTATATGACTGCCATGGTTATGACGGGTAACGGAGAATAAGGGTTCGACTCCGGAGAGGGAGCCTGAGAAACGGCTACCACATCCAAGGAAGGCAGCAGGCGCGTAAATTACCCACTCTCAATTCGAGGAGGTAGTGACTATCAATAACGAGACAGATCTCTTT-GAGGCCTGTTATCG-GAATGGGTACAATTTAAACCCTTTAACGAGGATCTATGAGAGGGCAAGTCTGGTGCCAGCAGCCGCGGTAATTCCAGCTCTCAAAGTGTATATCGTCATTG-CTGCGGTTAAAAAGCTCGTAGTTGGATCTGAGTCTCTGGACGCGGTGCTCCTTG-TGAGTGACTG-TGCTCCTAGACTTTGTCGG-TTTGCCGTGGC-TGGCG-TGTTTACCTTGAATAAATT-AGAGTGCTCAAGACAAGCGTT-T-CGCTTGAATATCC-GTGCATGGAATAATGGAATAGGACTTCGGTTCA-TTCTGTTGGTCT-TGGAACC-GATGTAATGGTTAAGAGGGACTG--ACGGGGGCATCCGTATCGCTGCGTGAGAGGTGAAATTCTTGGACCGCAGCGGGACGTCCAACTGCGAAAGCATTTG-CCAAGAATGTCTTCATTAATC-AAGAACGAAAGTCAGAGGATCGAAGGCGATT-AGATACCGCCCTAGTTCTGACCGTAAACGATGCCAACTAGCGATCAGGTG-CTGTAGTCGCGCCTGGGAGCTTCCCGGAAACGAAAGTCTTCGGGTTCCGGGGGTAGTATGGTTGCAAAGCTGAAACTTAAAGGAATTGACGGAAGGGCACCACCAGGAGTGGAGCCTGCGGCTTAATTTGACTCAACACGGGAA-AACTC-ACCCGGCCCGGACACTGTGATGATTGACAGATTGATA-GTTCTTTCTTGATTCGGTGGTTGGTGGTGCATGGCCGTTCTTAGTTGGTGGA-GTGATTTGTCTGGTTTATTCCGATAACGAACGAGACTCTAACCTGCTAAATAGT-TTCCTGGTAGCTTAGCCCTGAAACTTCTTAGAGGGATCAGTGGTG-TTCAGCCACACG-AAATTGAGCAATAACAGGTCTGTGATGCCCTTAGATGTTCGGGGCTGCACGCGCGCTACACTGGAAGGATCAACATGCCCTTGGTCGAAAGG-CCTTGGTAATCCTTTGAAAACCTTCCGT-GATTGGGATAGGGAATTGCAATTATTTCCCTTCAACGAGGAATTCCCAGTAAGTGTGAGTCATCAGCTCACGTTGATTACGTCCCTGCCCTTTGTACACACCGCCCGTCGCTGCCCGGGACTGAGTTGCTTCGAGAAGTGTGGGGAGAGGTGTTGCGTATAG-TCGTTGCTGTC-CGGCATT-GTTG-CTGTCTGAAG-TTCGCT--GGAACGCATCTCCAGAGAG-GGTGTTAGGCCCGTTC-GGATGG-CGGTGGTGTCG--GT-TGG-TTGCGT-CTTTGGAGTCGAGTTGCTTGGAAGTGCAGCTCAAAG-TAGGTGGTATACCACATCTAAGGCTAAATATGGCCACGAGACCGATAGCGAACAAGTACCGTGAGGGAAAGTTGCAAAGAACTTTGAAGAGAGAGTTCAAGAGGACGTGAAACCACAAGGGGCGAAACGGATAG-AGTTGACGATGATCA-GTGCTTGTACGCTGAGACGTTCG-GCTGTCCCTTCTGAACGATGTGGCCCTTGCTCTC-GGTGAAAGTCGACCACCTAT-CCGACCCGTCTTGAAACACGGACCAAGAAGTCTAGTATGTGCGCGAGTCAATGGGTCCT-ACTGGCGAAATGAAAGT-AAAGGTGGCTGATATGTGATCCGGGCTGCGGCGCAACATAGCCCCATGCCGACTGCTTGCAGTGGTGTGGAGGTAGAGCGTACATACTGGGACCCGAAAGATGGTGAAC-TATGCCTGAGCAGGATGAA-GCCAGAGGAAACTCTGGTGGAGGTCCGAAGCGGTTCTGACGTGCAAATCGATCGTCTGACTTGGGTATAGGGGCGAAAGACTAATCGAACCATCTAGTAGCTGGTTCCCT-CCGAAGTTTCCCCCAGGATAGCTGGAGCTTGTTATATTCGGTAAAGCGAATGATTAGAGGAAT-TGGGGACGAAATGTTCTCAACCTATTCTCAAACTTTCAATGGGTACGATGTTGCG-GTTGCTTGCGTGAACCGTGACTGCGAAAGCA-AGCTCCAAGTGGGCCA-TTTTTGGTAAGCAGAACTGGCGATGCGGGATGAACCGAACGT-TGAGTTAA-GGTGCCTAACTCTCCGCTCATGAGACCCCATAAAAGGCGTTGGTTGATATAGACAGCAGGACGGTGGCCATGGAAGTCGGA-AACCGCTAAGGAGTGTGTAACAACTCACCTGCCGAATCAACTAGCCCTGAAAATGGATGGCGCTTGAGCGGGGGACCTATACTCGACCGTTGTTGGCTTGTACGAACGTCTGGCCTCAACGAGTAGGAGGGT-CGCAACGGTTAGCGTCGAAGGCTTGGGGCGTAGGCCCGGCTGGAGCTACCGT-TGGTGCAGATCTTGGTGGTAGTAGCAAATATTCAAG-TGAGATCCTTGAAGACTGAAGTGG-AGAAGGTTTCCACGTGAACAGCAGTTGAATGTGGGTCAGTCGATCCTAAGATACTGGCTAATGCCTTGTATCAT-TGAGACTCAGATATCG-AAAGGGAAACAGGTTAATATTCCTGTACCTGGATTCGGAGATTGGT-GTCCGTGAGCGGTAACGCAAACGAACTCGGCGATGCTGAGTAGAGCCCGAGCCAGAGATCTCTTCTCTGGTTAAGGAACGGACTCCC-TGGAAACGGTTTAGCCGGAGATAGGGACGTTGTTTCCGTAAAGCGCCACGGTTTCTGTGGTGTCTCGTGTGCTCTGCCCGGCCCTTGAAAAGCCGAGGGAGTCACTCGA-ACCAGATCGTACC-GATATCCGCAGCAGGTCTCCAAGGTGAATAGCCTCTAGTCGATAGAATAATGTAGATACGGG-AAGTCGGCAAATTCGATCCGTAACTTCGGGAAAAGGATTGGCTCTAAGGACTGAGTC-GTTCGGGCTCTGCTATGAAACTTGTGCGGTCATCTATGATTGGGCCAGGCTCTTGGTTCGATCTAAT-GGTGTA-GCTGCCTTGTGGACTGGCTTA-GCT-GTGT-GCATGGGTTGCCTGT-GTAC-TTCGGGCGGCGGTTAACAGTCGACTTAGAACTGGTACGGACTCGGGGAATCCGACTGTCTAATTAAAACAGAGGAAACAGATGGTCCTTG-CGGACGTTGACTGTTTCTGATTTCTGCCCAGTGCTCTGAATGTTAATGTGGCGTAAGTCA--CACAAGCGCGGGTAAACGGCGGGAGTAACTATGACTCTCTTAAGGTAGCCAAATGCCTCGTCATCTAACTAGTGACGCGCATGAATGGATTAACGAGATTCCCACTGTCCCTATCTACTATCTAGCGAAACCACAGCCAAGGGAACGGGCTTGGAATAAACAGCGGGGAAAGAAGACCCTGTTGAGCTTGACTCTAGTTTGACTCTGTGACGAGTCTTGAGAGGTGTAGTATAAGTGGGAGGCTTCGGTCGAAATTGAAATACCACTACTTTCATCGATTCTTTACTTATTCGGTAAGACGAGGATTGAGCTTGCTCTTCCTTTTGGCG-TTAAGCATGGACACATGGTGT-TCGTG-TGACTCGGACCGAAGACAGTGTCAGGCCGGGAGTTTGACTGGGGCGGTACATCTATCAAATCGTAACGTAGGTGTCCTAAGGTTGGCTCAGAGAGGACGGAAACCTCTCGTAGAGCAAAAGGGCAAAAGCCCACTTGATCTTGATTTTCAGTACTAATACAGACCGCGAAAGCGTGGCCTATCGATCCTTAAAAC-C-TTGATGGT-TTCAAGTTTGAGGTGTCAGAAAAGTTACCACAGGGATAACTGGCTTGTGGCGGCCAAGCGTCCATAGCGACGTCGCTTTTTGATCCTTCGATGTCGGCTCTTCCTATCATTGCGAAGCAGAATTCGCCAAGCGTTGGATTGTTCACCCACTAAT-AGGGAACGTGAGCTGGGTTTAGACCGTCGTGAGACAGGTTAGTTTTACCCTACTGTTGACAAGTTGTTGCGATAGTAATCCTACTTAGTACGAGAGGAACCGTAGGTTCAGACAATT-GGTTCATGCGGCTGGCCGATAGGCCAATGCTGCGAAGCTACCATCTG-CAGGATTATGACTGAAAGCCTCTAAGTCAGAATCCTATCTAGTCAATGAACGATATCTTTGCT-TCCT-GGTGTCGGGAG-GCGAAT-GTATGTAGTCGCAAGGCTACAG--CTTATGCCCTTATCT-TGACCTTTCCAGTCGGGGGAACCTCGATTGGATGTC-GAGCCGGACCACAAC-GTCAGGGC-GCGAGATCACTTGTATACGACTT-GTGTACTGATCCAGGTGTTGTATCCAGTAGAGCATGGGACGCAGGATCCGCGTCCAGCGTAAGGGACCTGGAGGAATCTTCAAGGCCCACAACAAGCACCGCAAGGGCGCCGCCAAGCTCCGCGCCGTCGACTTCTCCGAGCGTCACGGATACATCAAGGGCGTTGTGAAGGACATCATCCATGACCCCGGCCGTGGCGCTCCTCTCGCCATCGTGGAGTTCCGTGACCCGTACAAATACAAGAAGAACAAGGCCACGATGATTGCCTGCGAGGGCATGCACACCGGCCAGTTCGTCTACTGCGGCAAGAAGGCCCACATCCAGATCGGCAACGTCCTGCCCATCGGAGAGCTGCCCGAGGGAACGACCATCTGCAACCTGGAGGAGAAGACGGGAGACCGCGGCCGCCTGGCGCGCACCTCCGGCAACTACGCCACCGTCATCGCCCACAACCCCGACACCAAGAAGACCCGTGTCCGCCTGCCCTCCGGTGCCAAGAAGGTCGTGCAGTCGTCGAACCGCGCCATGGTCGGCATCGTCGCCGGTGGTGGCCGCACGGACAAGCCGCTCCTGAAGGCCGGCCGATCGTACCACAAGTACAAGGCGAAGAGGAACAGCTGGCCTCGCGTGAGAGGAGTCGCCATGAACCCCGTGGAGCACCCCCACGGAGGAGGAAACCACCAGCACATCGGCCATCCCTCCACCGTCTCTCGCATGGCGTCGCCCGGACAGAAGGTCGGTCTCATTGCTGCCCGCAGAACTGGCCGCATCCGTGGAGGCAGGACGACGAAGCAGGCA---GAGGAGGCCGTCATGGCGGGTGCCAAGAAGGGTACGCCCCGCTTCAGGCGTAACTATGAGCTCGCCCCC---GGCGTTATGCGCTTCTCCGCAGCCCGCATGTTCCACAAGCGCGGAACTGCGCAGGCCAAG---AAGGGC---AAGGTTGCCAAGAAGACTGCTGCCAAGGTCGAGAAGTTCGTCGTGAAGAAGGTCGGAGGAGGCAAGAACGGCGGGGAGCGCAAAGTGCTGAAGAACAAGGGATCTCAGCTGCTGAGCGAGGACAGAGCCCTCGACAGACCGGCCAAGATCGCCCGTCGCACGAAGACCGTCGCTCTGAGGAAGTCGATCACCCCTGGAACCGTCCTCATCGTCCTCGCCGGAAGGCACAAGGGAAAGCGCGTCGTCTTCCTCAAGCAGATGGAGAAGACCGGCCTGCTGCTCGTCACTGGCCCGCACAAGCTGAACAACGTGCCGATCAGGAGGATCGCCCAGGCTTTCGTCATCGCCACCTCCACCAAGATCGACATCAGCGGAGTCAAGCTCCCCGAGNACCTCAACGACGAGTACTTCAGGCGN---AAGGCCGCGAAGAAG---CCGAAGAAGGGAGAGCAGGCCAACATCTTCGCTGCCGGCCACGAGCAGTACAAGGTG---TCTGACCAGCGCAAGGCCGACCAGAAGCTGGTGGACAAGTCGGTGCTGGCTGCCATCAAGAAGCACGCCGACGGAAAG---ACGCTGCGAGGCTACTTCTCCTCGAGGTTCGGACTGGGAAAGGATCAGCTGCCGCACAAGATGCTCTTCATG---AAGCAGATCGAGACCTCGGACACGGTCGAGTTCCCCGCCAATGTCACCTTCACGGTGAAGAACAGGATCGTCCACGTGAAGGGCCCCCGAGGCACCCTGAAGAGGGACTTCCGCCACCTCCACATGGAGATGGAGCGAGTGGGCAAGAACAAGCTCCGCGTCCGCAAGTGGTTCGGCAACCGCAAGGAGATCGCTGCCATCCGCACCGTGTGCTCCCACGTGGAGAACCTGATCAAGGGAGTCACGAAGGGCTACCGCTACAAGATGCGCTCCGTCTATGCCCACTTCCCCATCAACATCTCCATCCAGGACGCCGGCAAGACCATCGAGATCCGCAACTTCCTCGGCGAGAAGATCATCCGCCGAGTGCCCCTTCCCGAGGGAGTGACCGCCGTCATGTCCACCAACCAGAAGGACGAGCTTGTCGTTGACGGAAACGACATCCAGCTGGTCTCCCAGGCCGCCTCTCGCATCCAGCAGTCGACGACCGTCAAGAACAAGGACATCAGGAAGTTCCTCGATGGAGTGTACGTCTCCGAGAAGACG---GTCATCATGGGTCGCCGGCCGGCGCGTTGCTACCGGTACATCAAGAACAAGCCGTACCCCAAGTCCCGGTTCTGCCGAGGAGTCCCCGACGCCAAGATCAGGATCTTCGACCTGGGCAGGAAGAAGGCGCCCGTTGACGACTTCCCCGCCTGCGTGCACCTCCTCTCCAACGAGCGAGAGCATCTCTCGTCGGAGGCTCTCGAGGCAGCCCGCATCTGCGCCAACAAGTACCTCGTGAAGAACTGCGGAAAGGATGCCTTCCATCTCCGTGTGAGGAAGCACCCCTACCACGTCACCCGCATCAACAAGATGCTCTCGTGCGCCGGCGCTGATCGGCTCCAGACGGGAATGCGTGGAGCCTACGGCAAGCCGCAGGGACTCGTGGCCCGCGTCGACATCGGAGACTTCCTCTTCTCCGTCCGAGTCAGGGACCAGCACGTCGACCATGCGATCGAAGCGTTCCGCCGTTCGAAGTTCAAGTTCCCCGGCCGTCAGTTCATCGCCGTCTCCCGCAAGTGGGGCTTCACCCGATGGGACCGCGCCGAGTACGAGAAGATGCGGGAGGAGGGCCGCCTTGCCCCGGACGGCGTCAACGCCAAGCTCGTCCGTGAGCACGGACCCCTCTCCAAGTGGGTCAACAACCCCGTCATGGTCTACAAACGTCTGGTCGAGATCGGCCGAGTCGTCTTCATCGCACAGGGCGAGAACGAGGGTAAACTCGCCACCATCATCAACGTGATCGATGGCAACAGAGTGCTGCTGGACGGACCCTCGTCCGGAGTGCTCCGCACCGTCAGGAACCTGAAGGACCTGCAGCTCACCAAGTTCAAGCTGCCCATCCACCTGCAGCAGAGGACGAAGAACGTGAAGAAGGTGTGGGACGAGCAGGACATCAACAAGAAGTGGGGAGAGACCACCTGGGCCAAGAAGCTGGCCGCCCGCAAGCTGCGCGCCAGCCTGACGGACCTCGACCGGTACAAGCTGATGCGTGCCAAGCAGGCCAGGAACAGGCTGGTGAGGACCGAGCTCAACAAGCTCAAGAAGGCGGCCGCCAAGGCC---ATGTCCAAGAGAGGACGTGGAGGAAGCTCTGGGGCCAAGTTCCGCATTTCTCTCGCCCTCCCCGTCGGAGCGGTCATGAACTGCGCCGACAACACGGGAGCCAAGAACCTGTTCGTCATCGCCGTCTACGGCATCAGGGGACGCCTGAACAGGCTGCCCTCGGCCGCCGTCGGAGACATGTTCGTCTGCTCCGTCAAGAAGGGAAAGCCCGAGCTGAGGAAGAAGGTCCTCCAGGCCGTGGTGATCAGGCAGAGGAAGCAGTTCCGGCGGAAGGACGGCTCTTTCATCTACTTCGAGGACAACGCCGGAGTGATCGTGAACAACAAGGGAGAGATGAAGGGCTCTGCGATCACTGGACCCGTGGCCAAGGAGTGCGCCGACCTCTGGCCCCGTATCGCCTCCAACGCCGGATCCATCGCCATG------GCTCGAGTGAAGGCGCGCGATCTTCGAGGCAAGAAGAGGGAGGAGATCGTCAAGAGCCTGGAGGAGCAGAAGACGGAGCTCGCCTCGCTGCAGGTCTCCAAGGTGACGGGCGGAGCGGCGTCCAAGCTGTCCAAGATTAGGACCGTCCGGAAGAACATCGCCCGCATCCTCACCATCATCAACCAGACGCAGAAGCAGGAGCTCAGGAAGTTCTACAAGGGCAAGGCGCTCAAGCCGACCGACCTGCGCTACCAGAAGACGAGGGCGCAGCGGCGACAGCTGACCAAGTTCGAGAGCAGCAGAAAGACGGCCAAGCAGCACGCCAAGGACATCAAGTTCCCCCTCCGCACCTACGCTGTGAAGGCA---ATGCCT---GAGGCGGCCGCAAAAATCGTCAAGCCTGACGGCAAGCCCGTCACCGACCTGGAGAAGCAGATCGCCAATGCCCTGGCCGATCTGGAGGCGAAC---TCCGACATCAAGAACCAGCTCCGCGAGCTGTTCATCGTTGGAGTCAAGGAGGTCGAGCTCGGAAACAAGAAGAGCGTGATTGTCTTCGTCCCCGTTCCTCAGCTCAAGCAGTTCCAGAAGATCCAGGTCCGCCTGGTCCGCGAGCTGGAGAAGAAGCTGGGAGGAAAGCACGTTCTTTTTGTTGCCAGGCGACGCATCCTGCCGAAGCCGCAGCGCGGAAGCAAGCGCTTCCAAGAGAAGCAGAAGAGGCCGCGATCCCGCACTCTGACCGCCGTCCACGAGGCCATGCTCAACGACCTCGTCTTCCCTGCCGAGATCGTCGGAAAGAGGACCCGGGTCAAGCTCGACGGSAAGAAGATCATCAAGGTGCACCTGGACAAGAGCTCGCAGACGAACGTGGAGCACAAGACGGACACCTTCTCGTACGTGTACAAGAACCTGACCGGCAAGGAGGTCTCCTTCGAGTTCCCCGACCCTCTCTTCATGGCTCCGGCACGCAAGGGAAAGACCAAGGAGGAGGCGCCCGTCGTCACCCTCGGTCCCCAGGCCAAGGAGGGCGAGAACGTCTTCGGCGTCGCTCACATCTTCGCCTCCTTCAACGACACCTTCGTCCACGTTACCGACATCTCCGGTCGCGAGACGATCGTCCGAGTGACTGGTGGCATGAAGGTGAAGGCCGACCGTGACGAGGCATCGCCCTACGCAGCCATGCTCGCCGCCCAGGACGTCGCTGAGCGCTGCAAGCAGCTCGGCATCAACGCCCTGCACATCAAGCTGCGCGCGACGGGAGGAACGAAGACGAAGACCCCCGGACCGGGAGCGCAGTCCGCTCTCCGTGCCCTCGCCCGCTCTGGCATGAAGATCGGCCGCATCGAGGACGTGACCCCCATCCCGTCTGACTCCACCAGGAGGAAGGGAGGCCACAGGGGACGCCGTCTCATGCCGCTGGCTCTCGATCTGCTGCACCCCGATCCCGAGAAGGAGCGCCAGAGGTGCAAGGTGAAGAGGCTCGTCCAGCACCCCAACTCGTTCTTCATGGACGTGAAGTGCCCCGGCTGCTACAAGATCACCACCGTCTTCAGCCACGCCCAGTCCGTCGTCGTGTGCGTGGGCTGCAACACGGTGCTGTGCCAACCCACCGGAGGAAAGGCCCATCTCACCGAGGGATGCTCCTTCAGGAAGAAG---CAGCACATGGACAAGCCCGTCAAGCTCGCCAAGGTCACCAAGATCCTCGGTCGCACCGGATCGCAGGGCCAGTGCACCCAGGTCCGCGTCGAGTTCATCGATGAC---CCGACCTCCCGCTCCATCATCCGCAACGTGAAGGGCCCCGTCCGCGAGGGCGACATCCTCAACCTGCTCGAGGCTGAGCGAGAGGCACGCAGGCTGAGA---------------------------------------------------------------------------------------------------------------------------------------------------------------------------------------------------------------------------------------------------------------------------------------------------------------------------------------------------------------------------------------------------------------------------------------------------------------------------------------------------------------------------------------------------------------------------------------------------------------------------------------------------------------------------------------------------------------------------------------------------------------------------------------------------------------------------------------------------------------------------------------------------------------------------------------------------------------------------------------------------------------------------------------------------------------------------------------------------------------------------------------------------------------------------------------------------------------------------------------------------------------------------------------------------------------------------------------------------------------------------------------------------------------------------------------------------------------------------------------------------------------------------------------------------------------------------------------------------------------------------------------------------------------------------------------------------------------------------------------------------------------
>Micoletzkya_inedia
CATGT-CTAAGATCATAGATGAATCTGCGAACGGCTCATTA-RAACAGCTATAATCTACTCGTTCTTGATATCCTAAACGGATAACTGCGATAATTTTGGAGCTAATACGTGCA-CCAAA-GCCCTCTCCGGATGGGCGCACTTATTAG-AACAAGACCAATCGGGGCCCCGTTTTGGTGACTCTGAATAA-TTTCGCTGATCGCATGGTC-TAGTACCGGCGACGTAACG-ATCGAGTATCTGCCTTATCA-ACTGTCGATGGAAGTCTATGTGGCTACCATGGTTGTTACGGGTAACGGAGAATAAGGGTTCGACTCCGGAGAGGGAGCCTGAGAAACGGCTACCACATCCAAGGAAGGCAGCAGGCGCGTAAATTACCCACTCTCAATGCGAGGAGGTAGTGACTATCAATAACGAGACAGATCTCTTT-GAGGCCTGTTATCG-GAATGGGTACAATTTAAACCCTTTAACGAGGATCTATGAGAGGGCAAGTCTGGTGCCAGCAGCCGCGGTAATTCCAGCTCTCAAGGTGTATATCGTCATTG-CTGCGGTTAAAAAGCTCGTAGTTGGATCTGAGTTTGTGGACGTGGTGCTCCATG-TGAGTGACTG-CGCTCCTGAACTTAGTCGG-TTTTCCGTGGC-TGGCG-TTTTTACCTTGAATAAATT-AGAGTGCTCAAGACAGGCGTT-T-TGCTTGTATATTC-GTGCATGGAATAATGGAAAAGGACTTCGGTTCA-TTCTGTTGGTCT-TGGAATT-GATGTAATGGTTAAGAGGGACTG--ACGGGGGCATCCGTATCGCTGCGTGAGAGGTGAAATTCTTGGACCGTAGCGGGACGTCCTACTGCGAAAGCATTTG-CCAAGAATGTCTTCGTTAATC-AAGAACGAAAGTCAGAGGATCGAAGGCGATT-AGATACCGCCCTAGTTCTGACCGTAAACGATGCCAACTAGCGATCTGATA-GTGTAGCCCTGTCAGGGAGCTTCCCGGAAACGAAAGTCTTCGGGTTCCGGGGGTAGTATGGTTGCAAAGCTGAAACTTAAAGGAATTGACGGAAGGGCACCACCAGGAGTGGAGCCTGCGGCTTAATTTGACTCAACACGGGAA-AACTC-ACCCGGCCCGGACACTGTTATGATTGACAGATTGATA-GTTCTTTCCTGATTCGGTGGTTGGTGGTGCATGGCCGTTCTTAGTTGGTGGA-GTGATTTGTCTGGTTTATTCCGATAACGAACGAGACTCTAACCTGCTAACTAGT-TTCGCGATAGTTTGGTCTGTAAACTTCTTAGAGGGATCAGTGGTG-TATAGCCACACG-AAATTGAGCAATAACAGGTCTGTGATGCCCTTAGATGTTCGGGGCTGCACGCGCGCTACACTGGAAAGATCAGCGTGCCCTTGGTCGAAAGG-CCTCGGTAAACCCTTCAAAACTTTCCGT-GATCGGGATAGGGGATTGCAATTATTTCCCTTCAACGAGGAATTCCCAGTAAGTGTGAGTCATCAGCTCACGTTGATTACGTCCCTGCCCTTTGTACACACCGCCCGTCGCTGCCCGGGACTGAGTTGCTTCGAGAAGTGTGGGGA----------------------------------------------------------------------------------------------------------------------GA-CGG-ATGCTG-C-TTGGAGTCGAGTTGCTTGGAAATGCAGCTCAAAG-TAGGTGGTATACCACATCTAAGGCTAAATACGGCCACGAAACCGATAGCGAACAAGTACCGTGAGGGAAAGTTGAAAAGAACTTTGAAGAGAGAGTTCAAGAGGACGTGAAACCACTAGGGGCTAAGCGGATAG-AGTTGACGTCAATCA-ATGCTTGCACGCTGGGATATTTG-GCTGCCCCTTCTGAACGGAGTGGCCCTTGTTCCC-GGTAAAAGTCGACCACCTAT-CCGACCCGTCTTGAAACACGGACCAAGAAGTCTAGCATATGCGCGAGTCAATGGGTCCT-ACTGGCGAAATGAAAGT-AAAGGTGCCTGATATGTGATCCGGTCGGCGGCGCAACATAGCCCCATGCTAGCTGCTTGCAGCGGTGTGGCGGTAGAGCGTATATGCTGGGACCCGAAAGATGGTGAAC-TATGCCCGAGCAGGATGAA-GCCAGAGGAAACTCTGGTGGAAGTCCGAAGCGGTTCTGACGTGCAAATCGATCGTCTGACTTGGGTATAGGGGCGAAAGACTAATCGAACCATCTAGTAGCTGGTTCCCT-CCGAAGTTTCCCCCAGGATAGCTGGAGCGTGTTATATTCGGTAAAGCGAATGATTAGAGGACT-TGGGGGCGAAATGCTCTCAACCTATTCTCAAACTTTCAATGGGTATGATGTTGCG-GTTGCTTGATTGAACCGTGGCAGTGAAAGCG-TGCTCCAAGTGGGCCA-TTTTTGGTAAGCAGAACTGGCGATGCGGGATGAACCGAACGT-CGGGATAA-GGTGCCTAACTCTCCGCTCATGAGACCCCATAAAAGGCGTTGGTTGATATAGACAGCAGGACGGTGGCCATGGAAGTCGGA-AACCGCTAAGGAGTGTGTAACAACTCACCTGCCGAATCAACTAGCCCTGAAAATGGATGGCGCTTGAGCGGGGGACCTATACTCGACCGTCGTTGGCTTGTACGTACGTCTGGCCTCGGCGAGTAGGAGGGT-CACGGCGGTTAGCGTAGAAGGTTTTGGGCGTAGGCCCGACTGGAGCTTCCGT-CGGTGCAGATCTTGGTGGTAGTAGCAAATATTCAAG-TGAGATCCTTGAAGACTGAAGTGG-GGAAGGGTTCCACGTGAACAGTAGTTGAATGTGGGTCAGTCGGTCCTAAGATACTGGCTAATGCCTTGTATCAT-TGTTGGACTTATGTCG-AAAGGGAAACAGGTTAATATTCCTGTACCAGAACTCGGAGATTGGT-GGTCGTGAGCGGTAACGCAAATGAACCTAACGACGCTGAGTAAAGCCCGAGGCAGAGATCTCTTCTCTGTTTAAGGAACGGACTCCC-TGGAAACGGTTTAGCCGGAGATAGGGACGTTGTTTCCGAAAAGCGCCACGGTTTCTGTGGTGTCTCGAGTGCTTTACCTGGCCCTTGAAAAGTTAGGGGAATCGCTCGA-GTCTGACCGTACC-CATATCCGCAGCAGGTCTCCAAGGTGAATAGCCTCTAGTCGATAGAATAATGTAGATACGGG-AAGTCGGCAAACTAGATCCGTAACTTTGGGAAAAGGATTGGCTCTAAGGACTGGGTT-GTTCGGGCCCTGCTATGAAGCTTGTGTGGGTGTCTACGATTGGGTTCGGTTCCGTTCTCGATCTAAT-GGCGCT-TCTGCCTTGTGGACTTGCTTG-GCT-GTGT-GCATGGTCTGGCTGT-GTAC-TTCGGATAGCGATTAACAGTCAACTTAGAACTGGTACGGACGCGGGGAATCCGACTGTCTAATTAAAACAGAGGAGATAGATGGTCCTTG-CGGACGTTGACTATCTCTGATTTCTGCCCAGTGCTCTGAATGTTAATGTGGAGGGATCTA--CTTAAGCGCGGGTAAACGGCGGGAGTAACTATGACTCTCTTAAGGTAGCCAAATGCCTCGTCGGCTAACTACCGACGCGCATGAATGGATTAACGAGATTCCCACTGTCCCTATCTACTATCTAGCGAAACCACAGCCAAGGGAACGGGCTTGGAAAAAACAGCGGGGAAAGAAGACCCTGTTGAGTTTGACTCTAGTTTGACTTTGTGACGAGTCTTGAGAGGTGTAGTATAAGTGGGAGACCTCGGTCGCAATTGAAATACCACTACTTTCAACGATTCTTTACTTATTCGGTAAAACGAGGCTTGGGTTTGCCCTTCCTTGCTGTG-TTAAGCGTCGTCTCTTGGAGA-CTTTG-CGACTCGGACCGAAGACAGTGTCAGGCCGGGAGTTTGACTGGGGCGGTACATCTATCAAATTGTAACGTAGGTGTCCTAAGGTTGGCTCAGAGAGGACGGAAACCTCTTGTAGAGCAAAAGGGCAAAAGCCCACTTGATCTTGATTTTCAGTACTAATACAGACCGCGAAAGCGTGGCCTATCGATCCTTAAAAC-C-TTGATGGT-CTCAAGTTTGAGGTGTCAGAAAAATTACCACAGGGATAACTGGCTTGTGGCAGCCAAGCGTCCATAGCGACGTTGCTTTTTGATCCTTCGATGTCGGCTCTTCCTATCATTGCGAAGCAGAATTCGCCAAGCGTTGGATTGTTCACCCACTAAT-AGGGAACGTGAGCTGGGTTTAGACCGTCGTGAGACAGGTTAGTTTTACCCTACTGTTGACGAGTTGTTGCGATAGTAATCCTATTCAGTACGAGAGGAACCGTAGGTTCAGACAATT-GGTTCATGCGGCTGGTCGATAGGCCAATGCTGCGAAGCTACCATCTG-CAGGATTATGACTGAAAGCCTCTAAGTCAGAATCCTATCTAGTCGAATAATGATAATTTCGCT-TCCT-GGTGTTGGGAG-GTGTGT-TTATGTAGCCTTTCGGTTACAG--CTTTTGCCCTAATCTATGACCTTGCCTAACCGGGGAACCTGGTTGGGTTGTC-ATGCCGGATCACAAT-GTCAGGGC-GTGAGA------------------------------------------------------------------------CAGCGTAAGGGACCTGGAGGAATCTTCAAGGCCCACAACAAGCACCGCAAGGGAGCTGCGAAGCTTCGCCCCGTCGACTACTCGGAGCGTCACGGATACATCAAGGGTGTCGTCAAGGACATCATCCACGACCCGGGCCGAGGAGCGCCCCTGGCCATCGTCGAGTTCCGCGATCCGTACCGGTACAAGAAGGTGAAGTCGACGATGATTGCCTGCGAGGGCATGCACACCGGACAGTTCATGTTCTGCGGAAAGAAGGCCCAGATCCAGATCGGCAACGTGCTTCCCGTCGGCGAGCTTCCGGAAGGAACGTCGATCTGCAACCTGGAGGAGAAGGTGGGCGACCGCGGACGTCTCGCCCGTACCTCGGGCAACTACGCCACCGTTATCGCCCACAACCCGGACAGCAAGAAGACGCGMGTTCGYCTGCCGTCGGGGGCCAAGAAGGTGGTCCAGTCGGCCAACCGAGCCATGATTGGCATCGTYGCCGGCGGTGGCCGTACGGACAAGCCTCTCCTGAAGGCTGGCCGTGCCTACCACAAGTACAAGGCGAAGAGGAACAGCTGGCCGCGCGTGAGGGGAGTGGCGATGAACCCCGTCGAGCATCCCCACGGAGGAGGTAACCACCAGCACATTGGACACCCCTCGACCGTCTCGCGAACGGCTACTCCTGGACAGAAGATCGGTCTCATCGCCGCCCGCAGAACCGGACGTATTCGTGGAGGCAGACCCGAGAAGAAGACGAAGGAGGAGGCCGTT------------------------------------------------------------------------------------------------------------------------------------------------------------------------------------------------------------------------------------------------------------------------------------------------------------------------------------------------------------------------------------------------------------------------------------------------------------------------------------------------------------------------------------------------------------------------------------------------------------------------------------------------------------------------------------------------------------------------------------------------------------------------------------------------------------------------------------GACGTCGTGAACTTCCCTCCTGAGGTGACGTTCACCATCAAGAACAGGATCATCCACGTGAAGGGACCCCGCGGACTGCTCAAGCGCGACTTCCGCCACCTTCACATGGACATCGAGCGAGTTGGAAAGAACCAGATCCGCATCCGCAAGTGGTTCGGCAACCGCAAGGAGATCGCYGCTATCCGCACSATCGCCTCYCACATTGAGAACCTGATCAAGGGAGTAACGAAGGGCTACCGATACAAGATGCGATCGGTCTACGCTCACTTCCCCATCAACATCTCCATGCAAGACGGAGGACGAACTGTCGAGATCCGTAACTTCTTGGGAGAGAAGATCATCCGTAAGGTTGTCCTCCCCGAGGGTGTGTCTGCTGTCATGAGCACCTCGCAGAAGGACGAGCTTGTCCTAGACGGAAACGACATTCAAGCCGTATCTCAGGCCGCCGCCCGAATCCAGCAGTCGACGACCGTGAAGAACAAGGATATCCGTAAGTTCCTTGACGGTATCTACGTCTCGGAGAAG---------------------------------------------ATCAAGAACAAGCCGTACCCCAAATCTCGCTTCTGTCGAGGAGTTCCCGACCCTAAAATCCGAATCTACGATCTCGGACGTAAGCGGGCTAACGTCGATGAGTTCCCCGCATGCGTTCATCTTCTCTCGAACGAGCGTGAGAATCTGTCGTCGGAAGCTCTGGAGGCTGCTCGCATTTGCGCCAACAAGTACCTTGTGAAGAACTGCGGAAAGGACGCGTTCCACATGCGCGTCAGGAAGCACCCGTTCCACGTAACCCGCATCAACAAGATGTTATCGTGTGCTGGAGCTGATAGGCTCCAGACGGGTATGCGAGGTGCGTACGGCAAGCCTCAAGGACTCGTAGCTCGTGTTGACATCGGAGACTTCCTCTTCTCCGTTCGTCTGCGTGAGAACCACGTAGAGCACGCTGTGGAAGCTTTCCGTCGTGCCAAGTTCAAGTTCCCCGGTCGTCAGTTCGTCGTTGTTTCGAGGAAGTGGGGATTCACGAAGTGGGACAGGGCTGACTACGAGCGAATGCGCGGTCTCGGTCGTCTGGTCTCTGACGGAGTCGGATGTCAGTACGTGAGGGAACACGGTCCTCTCTCCAAGTGGATCAACAATCCCGTC---------------------------------------------------------------------------------------------------------------------------------------------------------------------------------------------------------------------------------------------------------------------------------------------------------------------------------------------------------------------------------------------------------------------------------------------CGCGGTGGAGCGGCTGGAGCCAAGTTCCGCATTTCGCTCGGTCTCCCGGTCGGAGCCGTCATGAACTGCGCCGACAACACCGGAGCCAAGAACCTGTTCGTCATCGCTGTCTTCGGCATTCGCGGAAGATTSAACAGGCTGCCCGCTGCCGGAGTCGGCGACATGTTCGTGTGCTCGGTCAAGAAGGGCAAGCCCGAGCTGAGGAAGAAGGTCCTCCAGGCCGTCGTCATTCGTCAGCGCAAGCAGTTCCGCAGAAAGGACGGCTCGTTCATCTACTTTGAGGACAATGCCGGCGTTATCGTAAACAACAAGGGCGAGATGAAGGGCTCAGCCATCACCGGTCCCGTGGCCAAGGAGTGCGCCGATTTGTGGCCTCGAATTGCCTCCAACGCTGGATCTATTGCC---------------------------------------------------------------------------------------------------------------------------------------------------------------------------------------------------------------------------------------------------------------------------------------------------------------------------------------------------------------------------------------------------------------------------------------------------------------------------------------------------------------------------------------------------------------------------------------------------------------------------------------------------------------------------------------------------------------------------------------------------------------------------------------------------------------------------------------------------------------------------------------------------------------------------------------------------------------------------------------------------------------------------------------------------------------------------------------------------------------------------------------------------------------------------------------------------------------------------------------------------------------------------------------------------------------------------------------------------------------------------------------------------------------------------------------------------------------------------------------------------------------------------------------------------------------------------------------------------------------------------------------------------------------------------------------------------------------------------------------------------------------------------------------------------------------------------------------------------------------------------------------------------------------------------------------------------------------------------------------------------------------------------------------------------------------------------------------------------------------------------------------------------------------------------------------------------------------------------------------------------------------------------------------------------------------------------------------------------------------------------------------------------------------------------------------------------------------------------------------------------------------------------------------------------------------------------------------------------------------------------------------------------------------------------------------------------------------------------------------------------------------------------------------------------------------------------------------------------------------------------------------------------------------------------------------------------------------------------------------------------------------------------------------------------------------------------------------------------------------------------------------------------------------------------------------------------------------------------------------------------------------------------------------------------------------------------------------------------------------------------------------------------------------------------------------------------------------------------------------------------------------------------------------------------------------------------------------------------------------------------------------------------------------------------------------------------------------------
>Micoletzkya_buetschlii
CATGT-CTAAGATCATAGATGAATCTGCGAACGGCTCATTA-AAACAGCTATAATCTACTCGTTCTTGATTTCCTAAACGGATAACTGCGATAATTTTGGAGCTAATACGTGCA-CCAAA-GCCTTCTCCGGATGGGCGCACTTATTAG-AACAAGACCAATCGGTGCGCCGTTTTGGTGACTCTGAATAA-TTTCGCTGATCGCATGGTC-TAGTACCGGCGACGTAACG-TTCGAGTATCTGCCTTATCA-ACTGTCGATGGAAGTCTATGTGGCTACCATGGTTGTAACGGGTAACGGAGAATAAGGGTTCGACTCCGGAGAGGGAGCCTGAGAAACGGCTACCACATCCAAGGAAGGCAGCAGGCGCGTAAATTACCCACTCTCAATGCGAGGAGGTAGTGACTATCAATAACGAGACAGATCTCTTT-GAGGCCTGTTATCG-GAATGGGTACAATTTAAACCCTTTAACGAGGATCTATGAGAGGGCAAGTCTGGTGCCAGCAGCCGCGGTAATTCCAGCTCTCAAGGTGTATATCGTCATTG-CTGCGGTTAAAAAGCTCGTAGTTGGATCTGAGTTCGTGGACGTGGTGCTCCATG-TGAGTAACTG-CGCTCCTGAACTTAGTCGG-TTTTCCGTGGC-TGGCG-TGTTTACCTTGAATAAATT-AGAGTGCTCAAGACAGGCGTT-T-TGCTTGTATATTC-GTGCATGGAATAATGGAAAAGGACTTCGGTTCA-TTCTGTTGGTCT-TGGAATC-GATGTAATGGTTAAGAGGGACTG--ACGGGGGCATCCGTATCGCTGCGTGAGAGGTGAAATTCTTGGACCGTAGCGGGACGTCCAACTGCGAAAGCATTTG-CCAAGAATGTCTTCGTTAATC-AAGAACGAAAGTCAGAGGATCGAAGGCGATT-AGATACCGCCCTAGTTCTGACCGTAAACGATGCCAACTAGCGATCAGGTA-GTGTAGCCCTGCCTGGGAGCTTCCCGGAAACGAAAGTCTTCGGGTTCCGGGGGTAGTATGGTTGCAAAGCTGAAACTTAAAGGAATTGACGGAAGGGCACCACCAGGAGTGGAGCCTGCGGCTTAATTTGACTCAACACGGGAA-ATCTC-ACCCGGCCCGGACACTGTAATGATTGACAGATTGATA-GTTCTTTCCTGATTCGGTGGTTGGTGGTGCATGGCCGTTCTTAGTTGGTGGA-GTGATTTGTCTGGTTTATTCCGATAACGAACGAGACTCTAACCTGCTAACTAGT-TTCGCGATAGCTTGGTCCGCAAACTTCTTAGAGGGATCAGTGGTG-TTCAGCCACACG-AAATTGAGCAATAACAGGTCTGTGATGCCCTTAGATGTTCGGGGCTGCACGCGCGCTACACTGGAAGGATCAGCGTGCCCTTGGTCGAAAGG-CCTCGGTAAACCCTTCAAAACCTTCCGT-GATCGGGATAGGGGATTGCAATTATTTCCCTTCAACGAGGAATTCCCAGTAAGTGTGAGTCATCAGCTCACGTTGATTACGTCCCTGCCCTTTGTACACACCGCCCGTCGCTGCCCGGGACTGAGTTGCTTCGAGAAGTGTGGGGAGAAGTGTCGCGTATAG-CTGTGTTCGTC-TGGCGTTTATCG-TTGTCTTAAG-TTCGCT--GGAAGGCAACTCCGGAGAG-GGTGTTAGACCCGTCT-GGGCTT-CGATTGCGCTG--GT-TGG-ACGCTG-C-TTGGAGTCGAGTTGCTTGGAAATGCAGCTCAAAG-TAGGTGGTATACCACATCTAAGGCTAAATATGGCCCCGAATCCGATAGCGAACAAGTACCGTGAGGGAAAGTTGAAAAGAACTTTGAAGAGAGAGTTCAAGAGGACGTGAAACCACTGGGGGCGAAGCGGATAG-AGTTGACGATAATCA-ATGCCTGTACGCTGAGATGCTTG-GTTGCCCCTTCCGCACGGAGTGGCCCTTGTTCTC-GGTAAAAGTTGACCACCTAT-CCGACCCGTCTTGAAACACGGACCAAGAAGTCTAGCATATGCGCGAGTCAATGGGTCCT-ACTGGCGAAATGAAAGT-AAAGGTGTCTGATATGTGATCCGGTCGGCGGCGCAACATAGCCCCATGCATGCTGCTTGCAGCGGTGTGGAGGTAGAGCGTATATGCTGGGACCCGAAAGATGGTGAAC-TATGCCTGAGCAGGATGAA-GCCAGAGGAAACTCTGGTGGAAGTCCGAAGCGGTTCTGACGTGCAAATCGATCGTCTGACTTGGGTATAGGGGCGAAAGACTAATCGAACCATCTAGTAGCTGGTTCCCT-CCGAAGTTTCCCCCAGGATAGCTGGAGCGTGTTATATTCGGTAAAGCGAATGATTAGAGGACT-TTGGGACGAAATGTTCTAAACCTATTCTCAAACTTTCAATGGGTATGATGTTGCG-GTTGCTTGAGTGAACCGTGACTGCGAAAGCG-TGCTCCAAGTGGGCCA-TTTTTGGTAAGCAGAACTGGCGATGCGGGATGAACCGAACGT-CGGGATAA-GGTGCCTAACTCTCCGCTCATGAGACCCCATAAAAGGCGTTGGTTGATATAGACAGCAGGACGGTGGCCATGGAAGTCGGA-AACCGCTAAGGAGTGTGTAACAACTCACCTGCCGAATCAACTAGCCCTGAAAATGGATGGCGCTTGAGCGGGGGACCTATACTCGACCGTCGTTGGCTTGTACGAACGTCTGGCCTCGGCGAGTAGGAGGGT-TGCGGCGGTTAGCGTAGAAGGCTTGAGGCGTAGGCCTAGCTGGAGCTTCCGT-CGGTGCAGATCTTGGTGGTAGTAGCAAATATTCAAG-TGAGATCCTTGAAGACTGAAGTGG-AGAAGGGTTCCACGTGAACAGTAGTTGAATGTGGGTCAGTCGGTCCTAAGATACTGGCTAATGCCTTGTATCAT-TGATGGTCTTATGTCG-AAAGGGAAACAGGTTAATATTCCTGTACCGGAACCCGGAGATTGGT-GGCCGTGAGCGGTAACGCAAACGAACCTAACGACGCTGAGTAGAGCCCGAGGCAGAGATCTCTTCTCTGTTTAAGGAACGGACTCCC-TGGAAACGGTTTAGCCGGAGATAGGGACGTTGTTTCCGCAAAGCGCCACGGTTTCTGTGGTGTCTCGTGTGTTCTACCCGGCCCTTGAAAAGTTAGGGGAGTCGCTCGG-GTCCGACCGTACC-GATATCCGCAGCAGGTCTCCAAGGTGAATAGCCTCTAGTCGATAGAATAATGTAGATACGGG-AAGTCGGCAAATTAGATCCGTAACTTCGGGAAAAGGATTGGCTCTAAGGACTGGGTT-GTTCGGGCCCTGCGATGAAGCTTGTGCGGGTGTCTACGATTGGGTTCGGCCTTGGGCTCGATCTAAT-GGCGCT-TCTGTCTTGTGGACTTGCTTG-GCT-GTGT-GCATGGCCTGGTTGT-GTAC-TTCGGGCAACGATTAACAGTCGACTTAGAACTGGTACGGACACGGGGAATCCGACTGTCTAATTAAAACAGAGGAGATAGATGGTCCTTG-CGGACGTTGACTATCTCTGATTTCTGCCCAGTGCTCTGAATGTTAATGTGGAGGGATCTA--CTTAAGCGCGGGTAAACGGCGGGAGTAACTATGACTCTCTTAAGGTAGCCAAATGCCTCGTCCTCTAATTAGGGACGCGCATGAATGGATTAACGAGATTCCCACTGTCCCTATCTACTATCTAGCGAAACCACAGCCAAGGGAACGGGCTTGGAAAAAACAGCGGGGAAAGAAGACCCTGTTGAGTTTGACTCTAGTTTGACTCTGTGACGAGTCTTGAGAGGTGTAGTATAAGTGGGAGACTTCGGTCGCAATTGAAATACCACTACTTTCATCGATTCTTTACTTATTCGGTAAGACGAGGCTTGGATTTATCCTTCCTTGTAGTG-TTAAGCGTCGTCTCTTGGAGA-CTTCG-CGACTCGGACCGAAGACAGTGTCAGGCCGGGAGTTTGACTGGGGCGGTACATCTATCAAATTGTAACGTAGGTGTCCTAAGGTTGGCTCAGAGAGGACGGAAACCTCTCGTAGAGCAAAAGGGCAAAAGCCCACTTGATCTTGATTTTCAGTACTAATACAGACCGCGAAAGCGTGGCCTATCGATCCTTAAAAC-C-TTGATGGT-CTCAAGTTTGAGGTGTCAGAAAAATTACCACAGGGATAACTGGCTTGTGGCAGCCAAGCGTCCATAGCGACGTTGCTTTTTGATCCTTCGATGTCGGCTCTTCCTATCATTGCGAAGCAGAATTCGCCAAGCGTTGGATTGTTCACCCACTAAT-AGGGAACGTGAGCTGGGTTTAGACCGTCGTGAGACAGGTTAGTTTTACCCTACTGTTGACAAGTTGTTGCGATAGTAATCCTACTCAGTACGAGAGGAACCGTAGGTTCAGACAATT-GGTTCATGCGGCTGGTCGATAGGCCAATGCTGCGAAGCTACCATCTG-CAGGATTATGACTGAAAGCCTCTAAGTCAGAATCCTATCTAATCGTTTAATGATATTTTCGCT-TCCT-GGTGTTGGGAG-GCTTGT-GTATGTATCCTTTCGGGTACAG--CTTCTGCCCTATTCTATGACCTTGCCTGCCCGGGGAACCTGGGTGGGTTGTC-ATGCCGGATCACAAT-GTCGGGGC-GTTAGATCTCTTGTATACGACTT-GTGTACTGGTCAAGGTGTTGTATCCAGTAGAGC---------------------CAGCGTAAGGGACCGGGAGGCATCTTCAAGGCGCACAACAAGCATCGCAAGGGAGCGGCCAAGCTGCGTCCCGTTGACTTCTCCGAGCGTCACGGATACATCAAGGGCGTCGTCAAGGACATCATCCATGACCCCGGCCGAGGAGCTCCCCTTGCCATCGTGGAGTTCCGCGACCCGTACAAGTACAAGAAGGTGAAGTCGACCATGATCGCCTGCGAGGGCATGCACACTGGACAGTTCCTCTTCTGCGGAAAGAAGGCGCAGATCCAGATCGGCAACGTTCTGCCCGTCGGAGAACTTCCCGAGGGAACTTCCATCTGCAACCTCGAGGAGAAGGTGGGAGACCGTGGACGTCTCGCTCGCACTTCAGGCAACTACGCCACGGTGATCGCCCACAATCCCGACACGAAAAAGACCCGTGTCCGTCTGCCTTCTGGAGCCAAGAAGGTGATCCAGTCGGCCAACCGCGCCATGATTGGCATCGTGGCGGGAGGAGGTCGTACGGACAAGCCTCTCCTGAAGGCTGGTCGTGCGTACCACAAGTACAAGGCGAAGAGGAACAGCTGGCCTCGCGTGAGGGGAGTCGCCATGAATCCCGTCGAGCATCCCCACGGAGGAGGAAACCACCAGCACATTGGACACCCCTCCACCGTATCCCGAATGGCCTGTCCCGGACAGAAGATCGGTCTCATCGCTGCCCGTCGTACCGGTCGTATCCGTGGAGGCAAGCCCGAGAAGAAGACGAAGGAGGAGGCCGTCATGGCGGGA---AAAAAGTCGACGCCGCGTTTCCGCCGCAACTACGAGCTGGCTCCT---GGAGTCATGCGTTTCTCTGCTGCCCGCATGTTCCACAAGCGAGGAACTGCGTTGAACAAG---AAGACG---AAGATCGCCAAGAAGGCTCTTCCCAAGACTGAGAGATTCGTGGTGAAGAAGATCGGAGGAGCTAAGAATGGAGGAGAGCGCAAGGTGCTTATTAACAAGAAGGACAAGCTGCTCAGCGAGGATAGAGCACTGGACAGGCCCGCGAAGATTCCTCGCAAGGCCAAGGTCGCTTCTCTGAGGAAGTCGATCACTCCTGGCACCGTTCTCATCGTCCTCGCCGGTAGACACAAGGGAAAGCGCGTTGTGTTCYTGAAGCAGCTGGAGAAGAGTGGACTTCTGCTCATCACGGGTCCCCACAAGCTGAACAACGTTCCCGTGCGAAGAATCGCCCAGGCTTTCGTTATTGCCACTTCCACGAAGATCGACATCAGCGGAGTGAAGATCCCCGATCATCTGAACGACGAATTCTTCCGTAGG---AAGACGTCTCCCAAG---ACGAAGAAGGGAGACCAGGCTAACATCTTCGCCTCTGGACAGGAGGAGTACAAGGTG---TCGGACCAGAGGAAGGCTGACCAGAAGCTGATCGACAAGGCAGTTTTGGCTGCGATCAAGAAGCACCCCGAGCGACAG---TTCCTCCGTGGCTACTTCTCCACTCGCTTCTCGCTCGCAAGAAATCAGCTGCCTCACAACCTCGTCTTC---------------------TCGGACATCATCACCTTCCCTCCCGAGGTGACGTTCACCGTCAAGAACCGCATCGTACACGTGAAGGGACCTCGTGGACAGCTCAGGCGGGACTTCCGTCACCTCCACATGGAGATGGAACGTGTTGGAAAGAACCAACTCCGCATCCGAAAGTGGTTCGGAAACCGCAAGGAGATCGCCGCCATCCGAACGGTGGCTTCCCACATCGAGAACCTGATCAAGGGAGTTGTCAAGGGCTACCGATACAAGATGCGCTCGGTGTACGCTCACTTCCCCATCAACATCTCCATTCAGGATGCAGGCAGGACCATTGAGATCCGAAACTTCCTGGGAGAGAAGATCATCCGCAAGGTGCCGCTGCCAGAGGGTGTCAGTGCAGTCATGAGTACCACGCAGAAGGACGAGCTGGTTCTTGACGGCAACGACATCCAGGCTGTTTCCCAGGCTGCAGCTCGTGTTCAGCAGTCGACGACTGTCAAGAACAAGGACATTCGTAAGTTCCTTGATGGTGTCTACGTTTCGGAGAAGACGACCATCGTC---------------------------------ATCAAGAACAAGCCGTACCCCAAATCTCGTTTCTGTCGAGGAGTTCCCGACCCCAAAATCAGGATCTTCGATCTTGGAAGGAAGAAGGCCAATGTGGATGAGTTCCCGGCTTGCGTGCATCTGCTCTCCAACGAGCGTGAGCATCTGTCGTCCGAGGCTCTTGAGGCTGCGCGTATCTGCGCCAACAAGTACCTTGTGAAGAACTGTGGAAAGGATGCCTTCCACATGCGAGTCAGGAAGCACCCCTACCACGTTACCCGCATCAACAAGATGCTTTCGTGTGCTGGAGCTGATAGGCTCCAGACGGGAATGAGAGGAGCCTATGGCAAGCCGCAAGGACTGGTGGCTCGCGTCGACATCGGCGACTTCCTCTTCTCCGTTCGACTGAGGGAGCAGCACGTGGAGCACGCTGTGGAAGCATTCCGTCGYGCCAAGTTCAAGTTCCCCGGCCGTCAGTTCGTCGTCGTCTCKAGGAAGTGGGGATTCACGAAGTGGGACAAGGCCGACTACGAGGAGATGCGCAACAAGGGTCGTCTGGTCTCCGATGGAGTGGGAGTTCAGTACGTGAGGGAGCACGGTCCTCTCGCTAAGTGGATCAACAACCCGATC------------CGGCTGGTCGAGATTGGCCGGGTTGTCTTCATCGCCAAGGGAGAGAACGAGGGAAAGCTTGCTACCATCGTCAATGTCATCGATGGCAACAGGGTACTGATCGATGGACCATCGTCTGATGTCGTCCGAACGGTCCGCAACTTGAAGGATCTGCAGCTGACGAAGTTCAAGATCCCGATTCGTCTTCAGCAGAGGACCAAGAACGTGAAGAAGGTGTGGGACGAGTCGGAGATCAACAAGAAGTGGACTGAGAGCACTTGGGCCAAGAAGATCGCTGCCCGTCAAGTTCGCGCGAAGCTGACGGACTTCGACCGGTACAAGCTGATGCGAGCGAAGCAGGCGAGGAACCGTTTGGTGAGGGCCGAGCTCGCCAAGCTCAAGAAAGCTGCGAAGAAGGCT------------------CGCGGAGGAACGGCTGGAGCYAAGTTCCGTATTTCCCTCGGTCTCCCCGTCGGAGCAGTGATGAACTGCGCCGACAACACGGGAGCGAAGAATCTGTTCGTCATCGCCGTCTACGGCATCAGGGGAAGGCTGAACAGACTGCCTGCTGCCGGAGTCGGAGACATGTTCGTGTGCTCCGTCAAGAAGGGAAAGCCYGAGCTCAGGAAGAAGGTTCTGCAAGCAGTGGTCATCCGACAGCGAAAGCAGTACAGACGGAAGGATGGCTCGGTCATCTACTTCGAAGATAACGCCGGAGTGATCGTGAACAACAAGGGAGAGATGAAGGGATCGGCCATCACTGGACCCGTGGCWAAGGAGTGCGCAGACCTCTGGCCTCGTATCGCATCCAATGCTGGATCCATCGCC------------------------------CTCCGCGGAAAGGCCAAGGAGGATCTTCTCAAGACCCTGGAGGAGCAAAAGACTGAGCTCGCCGGTCTTCAGGTTTCCAAGGTCACCGGTGGAGCCGCGTCGAAGCTTTCGATGATCAGAACCGTCCGCAAGAACATCGCTCGCATCTTCACTGTCATCAACACCACCCAGAAGAACGAGCTCAGGAAGTTCTACAAGGGCAAGAAGTACCTGCCGACGGATCTCCGTCACAAGAAGACGCGTGCCCTCCGTCGTGCCCTCACTCCGCACGAGAGATCCCTCAAGTCGGCGAAGCAGCTCGCCAAGCAAAGGCGTCAGCCCATCAGGAAGTTCGCCCTCAAGGCT---ATGCCC---GAAGCGGCAAGCAAAATCATCAAGCCTGATGGCAAGCCCGTGACCGACCTCGAGAGGCTCATCGCCAGCGCTCTTGCCGACCTGGAGGCCACT---TCTGACATCAAGACCCAGTTGCGGGAGCTGTTCATTGTTGGAGTCAAGGAGGTGGAGATTGGCAACAAGAAGAGCATCATCGTCTTCGTTCCCTTCCCTCAGCTCAAGCAGTTCCAGAAGGTTCAAGCCCGACTTGTCCGTGAGCTTGAGAAGAAGCTCGGAGGAAAGCACGTCCTCTTTGTGGCTAAGCGACGAATCTTGCCGAAGCCCCAACGAGGAAGCAAGCGCTTCCCCGAGAAGCAGAAGAGGCCGCGATCCCGCACCCTCACTGCAGTCCACGAGGCCATGCTCAACGACATCGTCTTCCCCGCTGAGATAGTTGGAAAGAGAATTCGTGTCAAGCTCGACGGAAAGAGAATCATTAAGGTGCACCTCGACAAGACCCAGCAGACGAACGTCGAGCACAAGGTTGACACTTTCTCATCCGTCTACAAGCATCTCACGGGCAAGGACGTCGTCTTTGAGTTCCCCGAGCCCCTCTTC------------------------ACGAAGGAGGAACAGCCCGTGGTCACCCTCGGACCACAGGCAAAGGAGGGTGAGAATGTGTTTGGAGTCGCTCACATCTTCGCTTCATTCAACGACACCTTCGTTCATGTCACTGACATTTCCGGTCGAGAAACGATCGTCCGTGTGACTGGAGGAATGAAGGTGAAGGCGGATCGAGACGAGGCTTCTCCKTACGCTGCSATGCTGGCTGCTCAGGACGTTGCTGAACGTTGCAAGCAGCTCGGCATCAATGCCCTGCACATCAAGCTGCGTGCGACTGGAGGAACGAAGACGAAGACCCCCGGTCCTGGAGCCCAGTCCGCTCTCCGCGCTCTTGCCCGTGCTGGAATGAAGATCGGCCGTATCGAGGACGTGACTCCGATCCCCACGGATACCACCAGGAGGAAGGGAGGTCACAGGGGACGTCGTCTAATGCCTTTGGCTCGTGATCTGCTGCACCCCGACCCGGAGAGGGAACGCCAGACCTGCAAGCTGAAGAGGCTTGTCCAGCATCCCAACTCGTTCTTCATGGACGTCAAGTGCCCTGGATGCTACAAGATCACCACTGTCTTCAGTCACGCTCAGTCGGTGGTTGTGTGCGTGGGATGCAACACAGTGCTGTGCCAACCTACGGGAGGGAAGGCCCATCTCACGGAGGGATGCTCGTTCAGGAAGAAG---CAGCAC------------GTGAAGCTCGCTAAGGTGACCAAGATTCTCGGACGCACTGGCTCTCAGGGACAGTGCACGCAGGTGCGAGTTGAGTTCATGGATGAT---CCCACCTCCCGCTCCATCATTCGCAATGTCAAGGGCCCCGTGAGGGAGGGAGACATTCTGAATCTTCTGGAGGCCGAACGTGAGGCCCGTCGTCTCAGA---------------------------------------------------------------------------------------------------------------------------------------------------------------------------------------------------------------------------------------------------------------------------------------------------------------------------------------------------------------------------------------------------------------------------------------------------------------------------------------------------------------------------------------------------------------------------------------------------------------------------------------------------------------------------------------------------------------------------------------------------------------------------------------------------------------------------------------------------------------------------------------------------------------------------------------------------------------------------------------------------------------------------------------------------------------------------------------------------------------------------------------------------------------------------------------------------------------------------------------------------------------------------------------------------------------------------------------------------------------------------------------------------------------------------------------------------------------------------------------------------------------------------------------------------------------------------------------------------------------------------------------------------------------------------------------------------------------------------------------------------------------
>Micoletzkya_japonica
CATGT-CTATGAACTTGGACGAATCTGCGAACGGCTCATTA-AAACAGCTATAATCTACTCGTTCTTGATATCCTAAACGGATAACTGCGATAATTTTGGAGCTAATACGTGCA-CCAAA-GCCCTCTCTGGATGGGCGCACTTATTAG-AACAAGACCAATCGGGGCCCCGTTTTGGTGACTCTGAATAA-TTTCGCTGATCGCATGGTC-TAGTACCGGCGACGTAACG-TTCGAGTATCTGCCTTATCA-ACTGTCGATGGAAGTCTATGTGGCTACCATGGTTGTAACGGGTAACGGAGAATAAGGGTTCGACTCCGGAGAGGGAGCCTGAGAAACGGCTACCACATCCAAGGAAGGCAGCAGGCGCGTAAATTACCCACTCTCAATGCGAGGAGGTAGTGACTATCAATAACGAGACAGATCTCTTT-GAGGCCTGTTATCG-GAATGGGTACAATTTAAACCCTTTAACGAGGATCTATGAGAGGGCAAGTCTGGTGCCAGCAGCCGCGGTAATTCCAGCTCTCAAGGTGTATATCGTCATTG-CTGCGGTTAAAAAGCTCGTAGTTGGATCTGAGTTCGTGGACGTGGTGCTCCATG-TGAGTGACTG-CGCTCCTGAACTTAGTCGG-TTTTCCGTGGC-TGGCG-TGTTTACCTTGAATAAATT-AGAGTGCTCAAGACAGGCGTT-T-CGCTTGTATATTC-GTGCATGGAATAATGGAAAAGGACTTCGGTTCA-TTCTGTTGGTCT-TGGAATC-GATGTAATGGTTAAGAGGGACTG--ACGGGGGCATCCGTATCGCTGCGTGAGAGGTGAAATTCTTGGACCGTAGCGGGACGTCCTACTGCGAAAGCATTTG-CCAAGAATGTCTTCGTTAATC-AAGAACGAAAGTCAGAGGATCGAAGGCGATT-AGATACCGCCCTAGTTCTGACCGTAAACGATGCCAACTAGCGATCAGGTA-GTGTAGCCCTGCCTGGGAGCTTTCCGGAAACGAAAGTCTTCGGGTTCCGGGGGTAGTATGGTTGCAAAGCTGAAACTTAAAGGAATTGACGGAAGGGCACCACCAGGAGTGGAGCCTGCGGCTTAATTTGACTCAACACGGGAA-AACTC-ACCCGGCCCGGACACTGTAATGATTGACAGATTGATA-GTTCTTTCCTGATTCGGTGGTTGGTGGTGCATGGCCGTTCTTAGTTGGTGGA-GTGATTTGTCTGGTTTATTCCGATAACGAACGAGACTCTAACCTGCTAACTAGT-TTCGTGATAGTTTAGTCCGTAAACTTCTTAGAGGGATCAGTGGTG-TTCAGCCACACG-AAATTGAGCAATAACAGGTCTGTGATGCCCTTAGATGTTCGGGGCTGCACGCGCGCTACACTGGAAGGATCAGCGTGCCCTTGGTCGAAAGG-CCTCGGTAAACCCTTCAAAACCTTCCGT-GATCGGGATAGGGGATTGCAATTATTTCCCTTCAACGAGGAATTCCCAGTAAGTGTGAGTCATCAGCTCACGTTGATTACGTCCCTGCCCTTTGTACACACCGCCCGTCGCTGCCCGGGACTGAGTTGCTTCGAGAAGTGTGGGGAGAGGTGTCGCGTATAG-CTGTGTCTGTC-GGGTGCGTGTCG-ATGTCTTAAG-TTCGCT--GGAAGGCAACTCCGGAGAG-GGTGTTAGACCCGTCG-GGGCAT-TGGCTGYATTC--GA-TGG-GCGCTG-C-TTGGAGTCGAGTTGCTTGGAAGTGCAGCTCAAAG-TAGGTGGTATACCACATCTAAGGCTAAATACGGCCACGAATCCGATAGCGAACAAGTACCGTGAGGGAAAGTTGAAAAGAACTTTGAAGAGAGAGTTCAAGAGGACGTGAAACCACTAGGGGCGAAGCGGATAG-AGTTGACGTTAATCA-GTGTCCGTACGCTGGGATGTTTG-GCTACCCCTTCCGAATAGAGTGGCCCTAGTTCCC-GGTAAAAGTTGACCACCTAT-CCGACCCGTCTTGAAACACGGACCAAGAAGTCTAGCATATGCGCGAGTCAATGGGTCCT-AATGGCGAAATGAAAGT-AAAGGCGTCTGATATGTGATCCGGTCGGCGGCGCAACATAGCCCCATGCTAGCTGCTTGCAGCGGTGTGGAGGTAGAGCGTATATGCTGGGACCCGAAAGATGGTGAAC-TATGCCTGAGCAGGATGAA-GCCAGAGGAAACTCTGGTGGAAGTCCGAAGCGGTTCTGACGTGCAAATCGATCGTCTGACTTGGGTATAGGGGCGAAAGACTAATCGAACCATCTAGTAGCTGGTTCCCT-CCGAAGTTTCCCCCAGGATAGCTGGAGCGTGTTATATTCGGTAAAGCGAATGATTAGAGGAAT-TGGGGACGAAATGTTCTCAACCTATTCTCAAACTTTCAATGGGTATGATGTTGCG-GTTGCTTGAGTGAACCGTGACTGCGAAAGCG-TGCTCCAAGTGGGCCA-TTTTTGGTAAGCAGAACTGGCGATGCGGGATGAACCGAACGT-TGGGTTAA-GGTGCCTAACTCTCCGCTCATGAGACCCCATAAAAGGCGTTGGTTGATATAGACAGCAGGACGGTGGCCATGGAAGTCGGA-AACCGCTAAGGAGTGTGTAACAACTCACCTGCCGAATCAACTAGCCCTGAAAATGGATGGCGCTTGAGCGGGGGACCTATACTCGACCGTTGTTGGCTTGTACGAACGTCTGGCCTCAGCGAGTAGGAGGGT-CGCGGCGGTTAGCGTAGAAGGCTTTGGGCGTAGGCCTGGCTGGAGCTTCCGT-CGGTGCAGATCTTGGTGGTAGTAGCAAATATTCAAG-TGAGATCCTTGAAGACTGAAGTGG-GGAAGGGTTCCACGTGAACAGTAGTTGAATGTGGGTAAGTCGGTCCTAAGATACTGGCTAATGCCTTGTATCAG-TGATGGTCTTA-GTCG-AAAGGGAAACAGGTTAATATTCCTGTACCAGAACCCGGAGATTGGT-GGTCGTGAGCGGTAACGCAAACGAACCTCGCGACGCTGAGTAGAGCCCGAGGCAGAGATCTCTTCTCTGTTTAAGGAACGGACTCCC-TGGAAACGGTTTAGCCGGAGATAGGGACGTTGTTTCCGCAAAGCGCCACGGTTTCTGTGGTGTCTCGTGCGCTCTACCTGGCCCTTGAAAAGCGGGGTGAGTCACTCGG-GTCTGACCGTACC-GATATCCGCAGCAGGTCTCCAAGGTGAACAGCCTCTAGTCGATAGAATAATGTAGATACGGG-AAGTCGGCAAAATAGATCCGTAACTTCGGGAAAAGGATTGGCTCTAAGGGCTGGGTT-GTTCGGGCCCTGCGATGAAACTTGCGTGGGTGTCTACGATTGGGTCGGGCTTCCTTCTCGATCTAAT-GGCGCT-TCTGCCTTGTGGACTTGCTTG-GCT-GTGT-GCATGGTCTGGCTGT-GTAC-TTCGGGCAGCGATTAACAGTCAACTTAGAACTGGTACGGACACGGGGAATCCGACTGTCTAATTAAAACAGAGGAGATAGATGGTCCTTG-CGGACGTTGACTATCTCTGATTTCTGCCCAGTGCTCTGAATGTTAATGTGGAGGGATCTA--CTTAAGCGCGGGTAAACGGCGGGAGTAACTATGACTCTCTTAAGGTAGCCAAATGCCTCGTCGGCTAACTACCGACGCGCATGAATGGATTAACGAGATTCCCACTGTCCCTATCTACTATCTAGCGAAACCACAGCCAAGGGAACGGGCTTGGAAAAAACAGCGGGGAAAGAAGACCCTGTTGAGTTTGACTCTAGTTTGACTCTGTGACGAGTCTTGAGAGGTGTAGTATAAGTGGGAGGCTCCGGCCGAAATTGAAATACCACTACTTTCAACGATTCTTTACTTATTCGGTAAAACGAGGCTTGGGTTTGCCCTTCCTTGCTGTG-TTAAGCGTCGTCTCTTGGAGA-CTTCG-CGACTCGGACCGAAGACAGTGTCAGGCCGGGAGTTTGACTGGGGCGGTACATCTATCAAATTGTAACGTAGGTGTCCTAAGGTTGGCTCAGAGAGGACGGAAACCTCTCGTAGAGCAAAAGGGCAAAAGCCCACTTGATCTTGATTTTCAGTACTAATACAGACCGCGAAAGCGTGGCCTATCGATCCTTAAAAC-C-TTGATGGT-CTCAAGTTTGAGGTGTCAGAAAAATTACCACAGGGATAACTGGCTTGTGGCAGCCAAGCGTCCATAGCGACGTTGCTTTTTGATCCTTCGATGTCGGCTCTTCCTATCATTGCGAAGCAGAATTCGCCAAGCGTTGGATTGTTCACCCACTAAT-AGGGAACGTGAGCTGGGTTTAGACCGTCGTGAGACAGGTTAGTTTTACCCTACTGTTGACAAGTTGTTGCGATAGTAATCCTACTCAGTACGAGAGGAACCGTAGGTTCAGACAATT-GGTTCATGCGGCTGGTCGATAGGCCAATGCTGCGAAGCTACCATCTG-CAGGATTATGACTGAAAGCCTCTAAGTCAGAATCCTATCTAATCGTTTAATGATAATTTCGCT-TCCT-GGTGTTGGGAG-GCTTGC-TTATGTATCCATTCGGATACAG--CTTTTGCCCTATTCTATGACCTTGCCTGGCTGGGGAATCTAGCTGGGTTGTC-ATGCCGGATCACAAT-GTCGGGGC-GTGAGATCTCTTGTATACGACTC-GA-------------------------------ATGGGACGTAGAATCCGCGTCCAGCGTAAGGGACCGGGAGGTATCTTCAAGGCCCACAACAAGCACCGCAAGGGAGCCGCCAAGCTCCGTCCGGTCGACTACTCCGAGCGACACGGATACATCAAGGGTGTCGTCAAGGACATCATCCATGACCCCGGACGTGGTGCTCCCCTCGCCATCGTCGAGTTCCGCGACCCGTACCGATACAAGAAGGTGAAGTCGACCATGATTGCCTGCGAGGGCATGCACACCGGACAGTTCGTGTACTGCGGAAAGAAGGCCCAAATCCAGATCGGAAACGTTCTCCCCGTCGGAGAGCTTCCCGAGGGAACGTCCATCTGCAACCTCGAGGAGAAGGTGGGAGACCGTGGACGGCTTGCCCGTACCTCCGGCAACTACGCCACCGTCATCGCCCACAACCCCGACACGAGGAAGACGCGTATCCGTCTGCCGTCCGGAGCCAAGAAGGTCATCCAGTCGTCCAACCGCGCCATGATCGGTATCGTCGCTGGCGGTGGACGTACCGACAAGCCTCTGCTCAAGGCTGGACGTGCCTACCACAAGTACAAGGCCAAGAGGAACAGCTGGCCGCGCGTGAGGGGAGTTGCCATGAACCCCGTGGAGCATCCCCACGGAGGAGGTAACCACCAGCACATTGGACATCCCTCGACTGTTTCCCGAACGGCTGCCCCTGGACAGAAGATCGGTCTCATTGCTGCCCGCAGAACTGGACGTATTCGTGGAGGAAAGCCCGAGAAGAAGACGAAGGAGGAGGCCGTCATGGCGGGC---AAAAAG---ACACCGCGGTTCCGCCGCAATTACGAGCTGGCTCCT---GGAGTCCTTCGTTTCTCTTCGGCCCGCATGTTCCACAAGAGAGGAGTTGCCCAGAACAAG---AAGACG---AAGATCGCGAAGAAGGCTGTTGCTAAAACTCCTCGTTTCGAGACGAAGAAGATTGGAGGACCCAAGAACGGAGGAGAACGCAAGGTTCTCGTCAACAAGCCGAGCAAGCTCTTGAGCGAGGATAGGGCTCTCGACAGGCCCGCGAAGGTTGCTCGCAAGCCCAAGGTCGCTGCCCTCAGGAAGTCCATCACTCCCGGAACTGTCCTTATCGTACTAGCTGGCAGGCATAAGGGGAAGCGTGTTGTTTTCCTGAAGCAGCTCGAGAAATCCGGCCTTCTCCTTATTACCGGTCCTCACAAGCTGAACAACGTCCCTCTTCGCCGTATCGCCCAGTCCTTTGTTATTGCGACGTCGACGAAGATTGATATCAGCTCAGTGAAGATCCCTGACAACCTCACTGACGAGTTCTTCCGAAGG---AAGACTGCTCCGAAG---ACCAAGAAGGGAGATCAGGCTAACATCTTCGCTTCGGGACAGGAAGAGTACAAGGTG---TCTGACCAGCGCAAGAGTGACCAGAAGCTAGTCGACAAGGCCGTCCTTGCTGCCATCAAGAAGCACCCCGATAACAAG---TTCCTCCGAGGATACTTCAGCACCCGATTTGCCCTTGGAAGAAGTCAGCCGCCCCATAACTTGGTATTCATG---AAGCAGATCGAGTCTTCGGACGTCGTTACCTTCCCTCCTGAGGTCACCTTCACGGTCAAGAACAGGATCGTCCATGTGAAGGGTCCCCGTGGCACGCTTCGACGTGACTTCCGCCAYCTCCACATGGAGATGGAGCGCGTTGGAAAGAACCAGCTCCGTATCCGCAAGTGGTTCGGAAACCGCAAGGAGATCGCCGCCATCCGCACTATCGCCTCGCACATCGAGAACCTGATCAAGGGAGTGACCAAGGGATACAGATACAAGATGAGGTCCGTATACGCTCACTTCCCCATCAACATCTCCTTCCAAGATGCCGGCAGGACCGTTGAGATCCGTAACTTCCTCGGAGAGAAGATCATCCGTAAGGTTCCCCTGCCGGATGGAGTGACTGCTGTCATGAGCACCACCCAGAAGGACGAGCTGGTCCTCGACGGAAACGACATCCAGGCTGTCTCTCAGGCCGCTTCCCGTATCCAACAGTCGACGACCGTCAAGAACAAGGATATCCGTAAGTTCCTTGACGGTATCTACGTCTCTGAGAAGTTGACGATCGTCATGGGTCGTCGACCGGCACGTTGTTACCGGTACATCAAGAACAAGCCGTACCCCAAGTCTCGCTTCTGTCGAGGAGTCCCCGACCCCAAGATTCGAATTTTCGATCTAGGAAGGAAGAAGGCTAACGTAGACGAGTTCCCCGCCTGTGTCCACCTCCTGTCCAACGAGCGTGAGCATCTATCTTCTGAGGCTCTTGAGGCGGCTCGTATCTGCGCCAACAAGTACCTTGTAAAGAACTGTGGAAAGGATGCCTTCCATATGCGAGTCCGCAAGCACCCGTACCACGTAACCCGTATCAACAAGATGCTTTCGTGTGCTGGAGCTGATAGGCTCCAGACTGGTATGCGTGGAGCGTACGGCAAGCCCCAAGGACTTGTTGCCCGTGTCGATATCGGCGACTTCCTCTTCTCGGTCCGTCTGAGGGAACAGCACGTGGAGCACGCTGTCGAAGCCTTCCGTCGTGCCAAATTCAAGTTCCCCGGTCGCCAGTTCGTCGTTGTCTCGAGGAAGTGGGGATTCACGAAGTGGGATAAGGCCGATTACGAGAAGATGCGCAATGAAGGCCGACTTGTCTCTGATGGAGTTGGTGTCCAGTATGTAAGGGAGCATGGCCCTCTTTCCAAATGGATTAACAACCCCGTCATGGTCTACAAACGATTGGTAGAGATCGGTCGGGTGGTGTTCATCGCCAAGGGGGACAACGAGGGCAAACTCGCGACGATCATCAACATCATTGACGGAAACAGGGTTCTGCTCGACGGTCCGTCCTCCGATGTAAGTCGATCTGTGCGCAACCTGAAGGATCTCCAGCTCACGAAGTTCAAGCTCCCGATCAGGCTGCAGCAGAGGACCAAGAATGTGAAGAAGGTTTGGGATGAAGCCGAGATCAACAAGAAGTGGACGGAGAGCACTTGGGCCAAGAAGATCGCTGCTCGCAAGACCCGTGCTTCTCTGACGGACTTGGATCGATACAAGCTGATGAGAGCTAAGCAGGCAAGGAACCGACTTGTCAGGGTTGAACTGGCTAAGCTGAAGAAGTCCGCCAAGAAAGCT---ATGTCCAAGAGAGGACGCGGAGGAACGGCTGGAGCCAAGTTCCGTATCTCCCTCGGTCTCCCCGTCGGAGCAGTTATGAACTGCGCCGACAACACCGGAGCCAAGAACCTGTTCGTGATCGCCGTCTACGGAATCAGAGGACGACTGAACAGGCTGCCTGCCGCTGGAGTTGGAGACATGTTCGTCTGCTCCGTCAAGAAGGGAAAGCCCGAGCTCAGGAAGAAGGTTCTCCAAGCCGTGGTCATCCGACAGCGCAAGCAGTTCCGACGAAAGGACGGCTCTTTCATCTACTTCGAGGACAATGCAGGAGTTATCGTGAACAACAAGGGAGAAATGAAGGGATCGGCTATCACTGGCCCTGTTGCCAAGGAATGCGCTGACTTGTGGCCTCGTATTGCCTCCAACGCAGGATCCATCGCTATGTCGTCGAACAAGGTAAAGACGAGGGACCTCCGAGGCAAAGCCAAGGATGACCTCCTGAAGACCCTTGAACAGCAGAAGACCGAGCTGGCCTCCCTCCAGGTTTCGAAGGTGACCGGAGGAGCTGCCTCCAAGCTGTCGATGATCCGAACTGTTCGCAAGAACATCGCCCGCATCTTCACCGTCATTAACACCACCCAGAAGAGCGAGCTGAGGAAGTTCTACAAGGGAAAGAAGTACCTCCCTACCGACCTCCGCTACAAGAAGACCCGTGCTATCCGCCGTCAATTGACCAAGCACGAAAAGTCACTCAAGACCCCCAAGCAGCTCGCTAGGGAGAGGAGAAACCCCGTGAGGAAGTTCGCCCTCAAGGCG---ATGCCT---GACGTGGCAAGCAAGATAATCAAGGCCGACGGCAAGCCCGTTTCCGATCTCGAGAGGCTCATCGCTACCGCTTTGGCCGATCTCGAGGCTTCT---TCCGACATCAAGGCTTCGCTCCGTGAGCTCTTCATCGTCGGAGTCAAGGAGGTCGAACTCGGAAACAAGAAGAGCATCATCGTCTTCGTTCCGTACCCGCAGCTCAAGCAGTTCCAGAAGGTCCAGGCACGACTTGTCCGAGAGCTGGAGAAGAAGCTCGGAGGAAAGCACGTCCTCTTCGTTGCCAAGCGCCGCATCCTTCCCAAGCCCCAGCGAGGAAGCAAGCGTTTCCCCGAGAAGCAGAAGAGGCCGCGATCGCGTACTCTGACTGCCGTGCACGAGGCAATGCTCAACGACATCGTCTTCCCCGCTGAGATCGTTGGCAAGAGGACCCGAGTAAAGCTTGACGGAAAGAGAATCATCAAGGTCCACCTCGACAAGACACAACAGACCAACGTTGAGCACAAGGTTGACACTTTCTCTTCCGTCTACAAACATCTCACCGGCAAGGACGTCGTTTTCGAGTTCCCCGAGCCTCTCTTCATGGCTCCCGCTCGCAAGGGAAAGACGAAGGAGGAGCAGCCCGTGGTCACTCTCGGACCTCAGGCTAAGGAGGGTGAGAATGTCTTCGGTGTCGCCCACATCTTTGCCTCTTTCAACGATACATTCGTCCACGTTACCGATATCTCGGGCCGTGAAACGATCGTTCGAGTTACTGGAGGAATGAAGGTGAAGGCCGATCGTGACGAGGCTTCGCCCTACGCTGCTATGTTGGCTGCTCAAGACGTTGCTGAACGATGCAAGCAGCTCGGCATCAACGCTCTTCACGTGAAACTGCGTGCCACTGGAGGAACGAAGACGAAGACCCCCGGACCGGGAGCCCAGTCTGCTCTTCGTGCTCTTGCTCGTGCTGGAATGAAGATCGGCCGWATCGAGGACGTCACTCCCATTCCCACCGACTCCACCACAAGGAAGGGAGGTCACAGAGGACGACGTCTCATGCCTCTGGCTCGCGATCTTCTGCACCCCGATCCCGAGAGGGAACGCAATAGCTGCAAGCTGAAGAGGCTTGTCCAGCACCCCAACTCGTTCTTCATGGACGTGAAGTGCCCTGGATGCTACAAGATCACCACCGTCTTCAGTCACGCCCAGTCGGTCGTCGTGTGCGTGGGATGCAACACCGTCCTGTGCCAACCGACGGGAGGAAAGGCCCATCTGACGGAGGGATGCTCGTTCAGGAAGAAG---CAGCACATGGATAAGCCCGTCAAGCTCGCCAAGGTTACGAAGATCCTCGGCCGTACTGGCTCGCAGGGACAGTGTACTCAGGTCCGAGTCGAGTTCATCGATGAT---CCGTCTTCCCGTTCCATCATCCGCAACGTCAAGGGCCCCGTCCGTGAGGGAGACATCCTTAACCTTCTCGAGGCTGAGCGTGAGGCACGAAGACTGAGA---------------------------------------------------------------------------------------------------------------------------------------------------------------------------------------------------------------------------------------------------------------------------------------------------------------------------------------------------------------------------------------------------------------------------------------------------------------------------------------------------------------------------------------------------------------------------------------------------------------------------------------------------------------------------------------------------------------------------------------------------------------------------------------------------------------------------------------------------------------------------------------------------------------------------------------------------------------------------------------------------------------------------------------------------------------------------------------------------------------------------------------------------------------------------------------------------------------------------------------------------------------------------------------------------------------------------------------------------------------------------------------------------------------------------------------------------------------------------------------------------------------------------------------------------------------------------------------------------------------------------------------------------------------------------------------------------------------------------------------------------------------
>Micoletzkya_sp
CATGT-CTAAGATCATAGATGAATCTGCGAACGGCTCATTA-AAACAGCTATAATCTACTCGTTCTTGACATCCTAAACGGATAACTGCGATAATTTTGGAGCTAATACGTGCA-TCAAT-GCCTTCACCGGTTGGGCGCACTTATTAG-AACAAGACCAATCGGGGCCCCGTTCTGGTGACTCTGAATAA-TTTCGCTGATCGCATGGTC-TAGTACCGGCGACGTAACG-ATCGAGTATCTGCCTTATCA-ACTGTCGATGGAAGTCTATGTGGCTACCATGGTTGTAACGGGTAACGGAGAATAAGGGTTCGACTCCGGAGAGGGAGCCTGAGAAACGGCTACCACATCCAAGGAAGGCAGCAGGCGCGTAAATTACCCACTCTCAATGCGAGGAGGTAGTGACTATCAATAACGAGACAGATCTCTTT-GAGGCCTGTTATTG-GAATGGGTACAATTTAAACCCTTTAACGAGGATCTATGAGAGGGCAAGTCTGGTGCCAGCAGCCGCGGTAATTCCAGCTCTCAAGGTGTATATCGTCATTG-CTGCGGTTAAAAAGCTCGTAGTTGGATCTGAGTCTGTGGACGTGGTGCTCCATG-TGAGTAACTG-CGATCCCGGTCTTAGTCGG-TTTTCCGTGGC-TGGCG-TGTTTACCTTGAATAAATT-AGAGTGCTCAAGACAGGCGTT-T-CGCTTGTATATTC-GTGCATGGAATAATGGAATAGGACTTCGGTTCA-TTCTGTTGGTCT-TGGAATT-GATGTAATGGTTAAGAGGGACTG--ACGGGGGCATCCGTATCGCTGCGTGAGAGGTGAAATTCTTGGACCGTAGCGGGACGTCCTACTGCGAAAGCATTTG-CCAAGAATGTCTTCGTTAATC-AAGAACGAAAGTCAGAGGATCGAAGGCGATT-AGATACCGCCCTAGTTCTGACCGTAAACGATGCCAACTAGCGATCAGGTA-GTGTAGCCCTGCCTGGGAGCTTCCCGGAAACGAAAGTCTTCGGGTTCCGGGGGTAGTATGGTTGCAAAGCTGAAACTTAAAGGAATTGACGGAAGGGCACCACCAGGAGTGGAGCCTGCGGCTTAATTTGACTCAACACGGGAA-AACTC-ACCCGGCCCGGACACTGTAATGATTGACAGATTGATA-GTTCTTTCCTGATTCGGTGGTTGGTGGTGCATGGCCGTTCTTAGTTGGTGGA-GTGATTTGTCTGGTTTATTCCGATAACGAACGAGACTCTAACCTGCTAAATAGT-TTCGCGATAGTTTGGTCTGTGAACTTCTTAGAGGGATCAGTGGTG-TTCAACCACACG-AAATTGAGCAATAACAGGTCTGTGATGCCCTTAGATGTTCGGGGCTGCACGCGCGCTACACTGGAAGGATCAGCGTGCCCTTGGCCGAAAGG-CCTCGGTAAACCCTTCAAAACCTTCCGT-GATCGGGATAGGGAATTGCAATTATTTCCCTTCAACGAGGAATTCCCAGTAAGTGTGAGTCATCAGCTCACGTTGATTACGTCCCTGCCCTTTGTACACACCGCCCGTCGCTGCCCGGGACTGAGTTGCTTCGAGAAGTGTGGGGAGAAGTGTCGCGTATAG-CTTTTGCTTTC-GGGAGCGTGTCG-GTGTCTTAAG-TTCGCT--GGAAGGCAACTCCGGAGAG-GGTGTTAGACCCGTCT-GGGCGC-CGGCTGTTCTC--GA-TGG-TGATTG-C-TTGGAGTCGAGTTGCTTGGAAATGCAGCTCAAAG-TAGGTGGTATACCACATCTAAGGCTAAATACGGCCACGATTCCGATAGCGAACAAGTACCGTGAGGGAAAGTTGAAAAGAACTTTGAAGAGAGAGTTCAAGAGGACGTGAAACCACTGGGGGCTAAGCGGATAG-AGTTGACGACAATCA-ATGCCTGTACGCTGAGATGTTTG-GTTGCCCCTTCCGAATAGAGTGGCCCTTGTTCTC-GGTAGAAGTTGACCACCTAT-CCGACCCGTCTTGAAACACGGACCAAGAAGTCTAGCATATGCGCGAGTCAATGGGTCCT-AACGGCGAAATGAAAGT-AAAGGTGCCTTATATGTGATCCTGTCGTCGGCGCAACATAGCCCCATGCTAACTGCTTGCAGTGGTGTGGCGGTAGAGCGTATATGCTGGGACCCGAAAGATGGTGAAC-TATGCCTGAGCAGGATGAA-GCCAGAGGAAACTCTGGTGGAAGTCCGAAGCGGTTCTGACGTGCAAATCGATCGTCTGACTTGGGTATAGGGGCGAAAGACTAATCGAACCATCTAGTAGCTGGTTCCCT-CCGAAGTTTCCCCCAGGATAGCTGGAGCGTGTTATATTCGGTAAAGCGAATGATTAGAGGAAT-TGGGAGCGAAATGCTCTCAACCTATTCTCAARCTTTCAATGGGTATGATGTTGCG-GTTGCTTGATTGAACCGTGACAGCGAAAGCG-CGCTCCAAGTGGGCCA-TTTTTGGTAAGCAGAACTGGCGATGCGGGATGAACCGAACGT-CGGGATAA-GGTGCCTAACTTTCCGCTCATGAGACCCCATAAAAGGCGTTGGTTGATATAGACAGCAGGACGGTGGCCATGGAAGTTGGA-AACCGCTAAGGAGTGTGTAACAACTCACCTGCCGAATCAACTAGCCCTGAAAATGGATGGCGCTTGAGCGGGAGACCTATACTCGACCGTCGTTGGCTTGTACGAACGTCTGGCCTCGGCGAGTAGGAGGGT-CGCGGCGGTTAGCGTAGAAGGCTTTAGGCGTAGGCCTAGCTGGAGCTTCCGT-CGGTGCAGATCTTGGTGGTAGTAGCAAATATTCAAG-TGAGATCCTTGAAGACTGAAGTGG-GGAAGGGTTCCACGTGAACAGTAGTTGAATGTGGGTCAGTCGGTCCTAAGATACTGGCTAATGCCTTGTATCAT-TGATGGTCTTAAGTCG-AAAGGGAAACAGGTTAATATTCCTGTACCAGAACCCGGAGATTGGT-GGTCGTGAGCGGTAACGCAAACGAACCTACCGACGCTGAGTAAAGCCCGAGGCAGAGATCTCTTCTCTGTTTAAGGAACGGACTCCC-TGGAAACGGTTTAGCCGGAGATAGGGACGTTGTTTCCGTAAAGCGCCACGGTTTCTGTGGTGTCTCGTGTGCTTTGCTCGGCCCTTGAAAAGGTAGGGGAGTCACTCGG-GTCTGACCGTACC-GATATCCGCAGCAGGTCTCCAAGGTGAACAGCCTCTAGTCGATAGAATAATGTAGATACGGG-AAGTCGGCAAATTAGATCCGTAACTTCGGGAAAAGGATTGGCTCTAAGGGCTGGGTT-GTTCGGGCCCTGCTATGAAGCTTGCGTGGGTGTCTACGATTGGGTTCGGCTTTGTTCTCGGTCTAAT-GGCGCT-TCTGCCTTGTGGACTTGCTTG-GCT-GTGT-GCGCGGTC-TGCTGT-GTAC-TTCGGGCAACGATTAACAGTCAACTTAGAACTGGTACGGACACGGGGAATCCGACTGTCTAATTAAAACAGAGGAGATAGATGGTCCTTG-CGGACGTTGACTATCTCTGATTTCTGCCCAGTGCTCTGAATGTTAATGTGGAGGGATCTA--CTTAAGCGCGGGTAAACGGCGGGAGTAACTATGACTCTCTTAAGGTAGCCAAATGCCTCGTCGGCTAACTACCGACGCGCATGAATGGATTAACGAGATTCCCACTGTCCCTATCTACTATCTAGCGAAACCACAGCCAAGGGAACGGGCTTGGAAAAAACAGCGGGGAAAGAAGACCCTGTTGAGTTTGACTCTAGTTTGACTCTGTGACGAGTCTTGAGAGGTGTAGTATAAGTGGGAGGCTTCGGCCGAAATTGAAATACCACTACTTTCATCGATTCTTTACTTATTCGGTAAAACGAGGCTTGGGTTTGCCCTTCCTTGCTGTG-TTAAGCGTCGTCTCTTGGAGA-CTTCG-CGACTCGGGCCGAAGACAGTGTCAGGCCGGGAGTTTGACTGGGGCGGTACATCTATCAAATTGTAACGTAGGTGTCCTAAGGTTGGCTCAGAGAGGACGGAAACCTCTCGTAGAGCAAAAGGGCAAAAGCCCACTTGATCTTGATTTTCAGTACTAATACAGACCGCGAAAGCGTGGCCTATCGATCCTTAAAAC-C-TTGATGGT-CTCAAGTTTGAGGTGTCAGAAAAATTACCACAGGGATAACTGGCTTGTGGCAGCCAAGCGTCCATAGCGACGTTGCTTTTTGATCCTTCGATGTCGGCTCTTCCTATCATTGCGAAGCAGAATTCGCCAAGCGTTGGATTGTTCACCCACTAAT-AGGGAACGTGAGCTGGGTTTAGACCGTCGTGAGACAGGTTAGTTTTACCCTACTGTTGACAAGTTGTTGCGTTAGTAATCCTACTCAGTACGAGAGGAACCGTAGGTTCAGACAATT-GGTTCATGCGGCTGGTCGAAAGGCCAATGCTGCGAAGCTACCATCTG-CGGGATTATGACTGAAAGCCTCTAAGTCAGAATCCCATCTAATCGTTTAATGATAA-CTCGCT-TCTT-GGTGTTGGGAG-GCCTGT-CTATGTATCCATTCGGGTACAG--CTTTAGCCCTAATCTATGACCTTGCTCGGCCGGGGAACCTGGTCGGGCTGTC-TAGCCGGATTACAAT-GTCAGGGC-GTGAGATCTCTTGTATACGACTT-GAGTACTGGTCAAGGTGTTGTATCCAGTAGAGCATGGGACGTCGAATCCGCGTCCAACGTAAAGGACCGGGTGGTATCTTCAAGGCCCACAACAAGCACCGCAAGGGAGCCGCAAAGCTCCGTGCCGTCGACTACTCCGAGCGTCACGGTTACATCAAGGGCGTTGTCAAGAGCATCATCCATGACCCTGGCCGTGGTGCCCCTCTCGCCATCGTCGAGTTCCGCGACCCGTACCGATACAAGAAGGTCAAGTCGACGATGATTGCCTGCGAGGGCATGCACACCGGACAGTTCGTCTACTGCGGCAAGAAGGCCCAGATCCAGATCGGCAACGTGCTGCCGGTCGGAGAGCTTCCCGAGGGAACGTCGATCTGCAACCTCGAGGAGAAGGTCGGCGACCGCGGACGTCTCGCCCGTACGTCGGGCAACTACGCRACGGTCATCGCCCACAATCCTGACACGAAGAAGACCCGTATCCGCCTGCCCTCGGGCGCCAAGAAGGTCGTCCAGTCGGCCAACCGTGCCATGATTGGCATCGTTGCCGGTGGCGGACGTACCGACAAGCCGCTGCTCAAGGCTGGTCGCTCGTTCCACAAGTACAAGGCGAAGCGAAACAGCTGGCCTCGCGTCCGAGGTGTGGCCATGAACCCCGTGGAACATCCGCACGGAGGTGGTAACCACCAGCACATTGGTCATCCCTCTACCGTTTCCCGTACGGCGACTCCCGGACAGAAGATTGGTCTCATTGCTGCTCGCAGAACTGGACGTATCCGTGGAGGCAGGCCCGAGAAGAAGACGAAGGAGGAGGCCGTC------------------------------------------------------------------------------------------------------------------------------------------------------------------------------------------------------------------------------------------------------------------------------------------------------------------------------------------------------------------------------------------------------------------------------------------------------------------------------------------------------------------------------------------------------------------------------------------------------------------------------------------------------------------------------------------------------------------------------------------------------------------------------------------------------------ATG---AAGCAGATTGAGTCTTCGGACACCGTCGTCTTCCCGGCTGGCGTGACCTTCACGATCAAGAACAGAATCATCCATGTGAAGGGACCCCGAGGTCAGCTGAGAYGCGACTTCCGCCACCTCCACTTCGAGATCGAGCGCGTTAACAAGAACACGGTCCGMATTCGCAAGTGGTTCGGAAACCGCAAGGAGATCGCGGCTATCCGCACGGTTGCCTCGCACATTGAGAACCTGGTCAAGGGAGTGACGAAGGGCTACCGATACAAGATGCGATCAGTCTACGCTCACTTCCCCATCAACATCTCTATCCAGGATGCCGGAAGAACCGTCGAGATCCGCAACTTCCTCGGAGAGAAGATCATCCGGAAGGTCCCTCTCCCGGATGGCGTCTCAGCTGTCATGAGCACCCATCAGAAGGACGAGCTCGTCCTCGATGGAAATGACATCCAGGCCGTCTCTCAAGCCGCTGCCCGTATCCCGCAGTCGACGAGTGTCAAGAACAAGGATATCCGAAAGTTCCTCGACGGAATCTACGTTTCGGAGAAGGTGACC---GTCATGGGTCGCCGACCGGCTCGATGCTATCGGTACATCAAGAACAAACCGTACCCAAAGTCACGCTTCTGTCGAGGAGTTCCTGATCCGAAGATCAGAATCTTCGATCTCGGCAGGAAGAAGGCCAACGTGGACGAGTTCCCTGCCTGTGTCCATCTTCTGTCGAACGAACGTGAAAATCTCTCGTCGGAAGCTCTCGAGGCTGCTCGCATTTGCGCCAACAAATATCTTGTCAAGAACTGCGGCAAGGATGCTTTCCACATGCGCGTGAGGAAACACCCCTACCACGTCACTCGCATCAATAAGATGCTTTCGTGTGCTGGAGCTGATAGGCTCCAGACTGGCATGCGTGGAGCGTACGGAAAGCCGCAAGGACTCGTCGCTCGTGTCGACATCGGAGACTTCCTATTCTCGGTTCGCCTGAGAGAGCAGCACGTTGAGCACGCGGTAGAAGCATTCCGTCGTGCCAAGTTCAAGTTCCCCGGTCGTCAGTTCGTCGTTGTCTCGAGGAAGTGGGGATTCACCAAGTGGGATAGACCTGACTACGAGACTATGCGCAACAAAGGTCGACTTGTTTCGGATGGGGTTGGTGTTCAGTATGTAAGGGAACACGGTCCCCTCTCGAAATGGATCAACAACCCTGTCATGGTCTACAAACGTTTGGTGGAGATCGGGAGAGTGGTCTTCATTGCAAAGGGCAAAAATGAAGGCAAACTCGCCACGATCGTCAACATCATTGACGGAAACAGGGTTCTCCTCGACGGACCCTCTTCCGATGTTGTCCGAACTGTGCGCAATCTGAAGGATCTGCAGCTGACTAAGTTCAAGATTCCAATTCGACTTCAGCAGAGAACGAAGAATGTCAAGAAGGTGTGGGATGAGGCTGAAATCAGCAAGAAGTGGACTGAAAGCACGTGGGCGAAGAAGATCGCTGCTCGCAAAGTGCGCTCGACACTGACGGACTTCGATCGCTACAAGCTGATGCGTGCGAAGCAGTCGAGGAACCGATTGGTGAGAGTCGAGTTGGCCAAGCTGAAGAAGGCTGCGAGGAAGGCT---ATGTCCAAGAGAGGACGCGGAGGAACGGCTGGCGCCAAATTCCGTATTTCACTCGCTCTTCCCGTCGGAGCTGTCATGAACTGCGCCGACAACACCGGAGCCAAGAATCTGTTCGTGATCGCCGTCTACGGCATCCGTGGACGACTCAACAGACTGCCTTCGGCTGCAGTTGGCGACATGTTCGTCTGCTCCGTCAAGAAGGGAAAGCCCGAGCTCAGGAAGAAGGTTCTGCAAGCCGTCGTCATCCGGCAACGCAAGCAGTTCAGGCGAAAGGACGGCTCATTCATCTACTTCGAGGACAACGCCGGAGTGATTGTGAACAACAAGGGCGAGATGAAGGGCTCGGCCATCACCGGGCCGGTCGCGAAGGAGTGCGCCGACCTGTGGCCCCGTATTGCTTCCAACGCTGGATCGATCGCCATGTCGTCAGCACGCGTCAAGACTAAGGACCTCCGCGGAAAGGCCAAGGATGACCTCACCAAGACCCTCGAGCAGCAGAAGACCGAGCTCGCCTCACTCCAGGTTTCGAAGGTGACGGGAGGAGCCGCTTCTAAGCTGTCGATGATCAGGACCGTCCGCAAGAACATCGCTCGCATCTTCACTGTTATCAACACCACCCAGAAGGCTGAGCTCCGCAAGTTCTACAAGGGCAAGAAGTATCTGCCGACCGACCTGCGGTACAAGAAGACGCGTGCCATCCGCCGTCAGTTGACCAAGCACGAGCAGTCGCTCAAGACGCCGAAGCAGATCGCGAAGGAACGACGACAGCCGAAGCGGAAGTTCGCCCTCAAGGCT---ATGCCT---GAAGCGGCAAGCAAGATTGTGAAGCCTGACGGCAAGCCCGTCACCGACCTCGAGCGGCTCATTGCCAATGCTCTTGGTGACCTCGCCACGGAA---TCCGACATCAAGACGCAACTGCGCGAGCTTTTCATCGTTGGCGTCAAGGAGGTCGAGCTCGGAAACAAGAAGAGCATCATCGTCTTCGTGCCGTTCCCTCAGCTGAAGCAGTTCCAGAAGGTTCAAGCGAGACTCGTTCGCGAGCTCGAGAAGAAGCTTGGTGGAAAGCACGTCCTCTTTGTTGCCAAGAGACGAATCCTTCCGAAGCCTCAACGAGGAAGCAAGCGATTCCCGGAGAAGCAGAAGAGGCCCCGATCCCGAACCCTTACTGCCGTCCATGAGGCTATCCTCAACGACATCGTCTATCCCGCGGAGATCGTTGGCAAGCGCGTCCGAGTGAAGCTCGACGGAAAGAGAATCATCAAGGTGCACCTCGACAAGAACGAGCAGACGAACGTGGAGCACAAGGTCGACACATTCTCGTCCGTCTACAAGCATCTCACGGGCAAGGATGTCGTCTTCGAGTTCCCCGAGCCTCTATTCATGGCTCCCGCACGTAAGGGAAAGACGAAGGAGGAGCAGCCCGTGGTCACTCTCGGACCGCAGGCCAAGGAAGGCGAGAATGTATTCGGAGTCGCCCACATCTTCGCTTCGTTCAACGACACCTTCGTTCACATCACCGATATCTCTGGTCGTGAAACGATTGTCCGAGTCACCGGAGGTATGAAGGTGAAGGCTGATCGTGATGAGGCGTCGCCGTACGCTGCTATGCTCGCTGCTCAAGACGTTGCCGAGCGATGCAAGCAGCTCGGTATCAACGCTCTCCACGTGAAGCTGCGTGCGACTGGTGGAACGAAGACGAAGACTCCCGGTCCGGGAGCCCAGTCGGCGCTCCGTGCTCTCGCTCGTGCTGGCATGAAGATTGGCCGTATCGAGGACGTGACGCCCATTCCGACGGACACGACCAGAAGGAAGGGTGGACACAGGGGACGTCGTCTAATGCCTTTGGCTCGTGATATTCTGCACCCCGATCCCGAGAGGGAGCGTCAGACTTGCAAGCTGAAGAGGCTTGTCCAGCACCCCAACTCGTTCTTCATGGACGTCAAGTGCCCCGGATGCTACAAGATCACCACGGTCTTCAGCCACGCTCAATCGGTCGTTGTGTGCGTGGGATGCAACACGGTTCTGTGCCAACCGACCGGAGGCAGAGCTCATCTCACCGAGGGATGCTCGTTCAGGAAGAAG---CAGCAAATGGATAAGCCCGTCAAGCTCGCCAAAGTCACGAAGATCCTCGGCCGTACGGGCTCGCAAGGACAATGTACTCAGGTGCGAGTTGAGTTCATCGATGAT---CCCACCTCTCGTTCCATCATTCGSAACGTCAAGGGTCCCGTTCGTGAGGGAGACATTCTGAACCTTCTCGAGGCCGAGCGTGAAGCACGACGACTCACA---------------------------------------------------------------------------------------------------------------------------------------------------------------------------------------------------------------------------------------------------------------------------------------------------------------------------------------------------------------------------------------------------------------------------------------------------------------------------------------------------------------------------------------------------------------------------------------------------------------------------------------------------------------------------------------------------------------------------------------------------------------------------------------------------------------------------------------------------------------------------------------------------------------------------------------------------------------------------------------------------------------------------------------------------------------------------------------------------------------------------------------------------------------------------------------------------------------------------------------------------------------------------------------------------------------------------------------------------------------------------------------------------------------------------------------------------------------------------------------------------------------------------------------------------------------------------------------------------------------------------------------------------------------------------------------------------------------------------------------------------------------
>Eudiplogasterium_levidentum
CATGT-CTATGATCATAGGTGAATCTGCGAACGGCTCATTA-AAACAGCTATAATCTACTCGATCTTGATATCCTAAACGGATAACTGCGATAATTTTGGAGCTAATACGTGCA-CCAAA-GCCCGGACCGTACGGGCGCACTTATTAG-AATAAGACCAATCGGGCTCCCGTTTTGGTGACTCTGAATAA-TTTCGCTGATCGCATGGTC-TTGTACCGGCGACGTATCG-TTCGAGTGTCTGCCTTATCA-ACTTTCGATGGTAGTCCATGTGACTTCCATGGTTGTAACGGGTAACGGAGAATAAGGGTTCGACTCCGGAGAGGGAGCCTGAGAAACGGCTACCACATCCAAGGAAGGCAGCAGGCGCGTAAATTACCCACTCTCAATGCGAGGAGGTAGTAACTATCAATAACGAGACAGATCTCTTT-GAGGCCTGTTATCG-GAATGGGTGCAATTTAAACCCTTCAACGAGGATCTATGAGAGGGCAAGTCTGGTGCCAGCAGCCGCGGTAATTCCAGCTCTCAAGGTGTATATCGTCATTG-CTGCGGTTAAAAAGCTCGTAGTTGGATCTGAGTCTTCGGACGCGGTACACCATG-TGTGTAACTG-TGCTCCTGGACTTTGTTGG-TTTTCGGTGGC-TGACA-CGTTTACCTTGAATAAATC-AGAGTGCTCAAGACAAGCGTT-T-CGCTTGAATATCC-GTGCATGGAATAATGGAACAGGACTTCGGTTCG-TTCTGTTGGTCT-CAGAACC-GATGTAATGGTTAAGAGGGACTG--ACGGGGGCATCCGTATCGCTACGTGAGAGGTGAAATTCTTGGACCGTAGCGGGACGTCCAACTGCGAAAGCATTTG-CCAAGAATGTCTTCATTAATC-AAGAACGAAAGTCAGAGGATCGAAGGCGATT-AGATACCGCCCTAGTTCTGACCGTAAACGATGCCAACTAGCGATCCGGCG-GTGTAGCCCTGCCGGGGAGCTTCCCGGAAACGAAAGTTTTCGGGTTCCGGGGGTAGTATGGTTGCAAAGCTGAAACTTAAAGGAATTGACGGAAGGGCACCACCAGGAGTGGAGCCTGCGGCTTAATTTGACTCAACACGGGAA-AACTC-ACCCGGCCCGGACACTGGTATGATTGACAGATTGAGA-GTTCTTTCTCGATTCGGTGGTTGGTGGTGCATGGCCGTTCTTAGTTGGTGGA-GTGATTTGTCTGGTTTATTCCGATAACGAACGAGACTCTAACCTGCTAACTAGT-TCTGCGATAGTCTGGTCCTTGAACTTCTTAGAGGGATACGTGGTGTTTTAGCCACACG-ATAATGAGCAATAACAGGTCTGTGATGCCCTTAGATGTTCGGGGCTGCACGCGCGCTACACTGGAGATATCAACGTGTCCTGGGCCGAAAGG-CTTGGGTAAACGCTTGAAAAATCTCCGT-GATCGGGATCGGGAATTGCAATTATTTCCCTTGAACGAGGAATTCCCAGTAAGTGTCAGTCATCAGCTGGCGTTGATTACGTCCCTGCCCTTTGTACACACCGCCCGTCGCTGCCCGGAACTGAGTTGCTTCGAGAAGTCCGAGGAGAGGTGTTGCGTATAG-GCGTAACTGGC-TTGTGTC-GTCA-CAGATTGAAG-TATGCT--GGAATGCAACTCCGGGGAG-GGTGTAAGACCCGTTC-GGTCTG-TGATGATGCTT--GC-TGGCTTGCGT-C-TTGGAGTCGAGTTGCTTGAAAATGCAGCTCAAAG-TGGGTGGTATACCACATCCAAGGCTAAATACAGCAGCGAGTCCGATAGCGAACAAGTACCGTGAGGGAAAGTTGCAAAGAACTTTGAAGAGAGAGTTCAAGAGGACGTGAAACCATCAGTGGCTAAGCGGATAG-AGTTGATGACACACA-GTGTTGTCACACTGAGGCGCTTG-TGAGCCCCTTCTGAACGATGTTGCCCCTGCTCTC-GGTAAAAGTCGACCACCTAT-CCGACCCGTCTTGAAACACGGACCAAGAAGTGTAGTAAGTGCGCAAGTCATTGGGCCCT-ATTGGCGAAATGAAAGT-AAAGGTTGCTGACATGTGATCCGCTACGCGGCGCAACATGGACCCATGCTTATTGCTTGCAATGGTGTGGCGTTAGAGCGTACTTACTGCGACCCGAAAGATGGTGAAC-TATGCCCGAGCAGGATGAA-GCCAGAGGAAACTCTGGTGGAAGTCCGAAGCGGTTCTGACGTGCAAATCGATCGTCTGACTTGGGTATAGGGGCGAAAGACTAATCGAACCATCTAGTAGCTGGTTCCCT-CCGAAGTTTCCCCCAGGATAGCTGGAGCATGTTATATTCGGTAAAGCGAATGATTAGAGGAAT-TGGGGACGAAATGTCCTCAACCTATTCTCAAACTTTCAATGGGTATGACGCTGCG-GTTTCTTAAGTGAACCGTGGCTGCGAATGCTTTGCTCCAAGTGGGCCA-TTTTTGGTAAGCAGAACTGGCGATGCGGGATGAACCGAACGT-TGAGTTAA-GGTGCCTAACTTCCCGCTCATGAGACCCCATGAAAGGCGTTGGTTGATATAGACAGCAGGACGGTGGCCATGGAAGTCGGA-AACCGCTAAGGAGTGTGTAACAACTCACCTGCCGAATCAACTAGCCCTGAAAATGGATGGCGCTTGAGCGGGAGACCTATACTCGACCGCTGTTGGCTTGTACGTGCGTCTGGCCTCAGTGAGTAGGAGGGT-TACAGCGGTATGCGGCGAAGGTTTGAGGCGTAGGCCTGACTGGAGCTACCGT-TGGTACAGATCTTGGTGGTAGTAGCAAATATTCAAG-TGAGATCCTTGAAGACTGAAGTGG-AGAAGGGTTCCACGTGAACAGTAGTTGAATGTGGGTCAGTCGATCCTAAGATACTGGCTAATGCCTTGTATCAC-CGAGACTCGTTGGTCG-AAAGGGAAACAGGTTAATATTCCTGTACCTGAATCCGGAGATTGGT-GATCGTGAGCGGTAACGCAAACGCACTCGGTGACACCGAGTGAAGCCCCGGCCAGAGATCTCTTTTCTGGTTAAGGAACGGACTCCC-TGGAAACGGTTCAGCCGGAGATAGGGACGTTGTTTCCGTAAAGCACCGCGGTTTTTGCGGTGTCCGGTGTGCATCACTTGGTCCTTGAAAAGCCGAGGTAGTCGCTCGG-ATCAGATCGTACC-CATATCCGCAGCAGGTCTCCAAGGTTAACAGCCTCTAGTCGATAGAATAATGTAGATACGGG-AAGTCGGCAAATTTGATCCGTAACCTAGGGAAAAGGATTGGCTCTAAGGACTGAGGC-GATCGGGCTTTGCTATGAAGCTTGTTCGACCGG-TGTTATTGGGTAAGGTGCTGAACTCGA--TAGT-GCTACG-GTTGGCTTGTGGACTTGCTTA-GCT-GTGCATTGTGCTTTGTGC-T-CTGC-TTCGGTCGTCGCGAAACAGTCAACTTAGAACTGGTACGGACTCGGGGAATCCGACTGTCTAATTAAAACAGAGGAGATAGATGGTCCTTG-CGGACGTTGACTATCTCTGATTTCTGCCCAGTGCTCTGAATGTCAATGTGAAGTAATTCA--CACAAGCGCGGGTAAACGGCGGGAGTAACTATGACTCTCTTAAGGTAGCCAAATGCCTCGTCATCTAATTAGTGACGCGCATGAATGGATTAACGAGATTCCCACTGTCCCTATCTACTATCTAGCGAAACCACAGCCAAGGGAACGGGCTTGGAATAAACAGCGGGGAAAGAAGACCCTGTTGAGCTTGACTCTAGTTTGACTTTGTGACGAGTCTTGAGAGGTGTAGTATAAGGGGGAGACTTCGGTCGTCCATGAAATACCCCTACTTTCAACGATTCTTTACTTATTCGGTAAGGCGAGGCTTGGACTTGTCCTTCCTTCTTGCT-TGAAGCATTCGCACTTGGTGT-GTTTG-CAACTCGAACCGAAGACAGTGTCAGGCCGGGAGTTTGACTGGGGCGGTACATCTATCAAACCGTAACGTAGGTGTCCTAAGGTTGGCTCAGTGAGAACGGAAATCTCACGTAGAGCAAAAGGGCAAAAGCCCACTTGATCTTGATTTTCAGTACTAATACAGACCGCGAAAGCGTGGCCTATCGATCCTTAAAAC-C-TTGATGGT-TTCAAGTTTGAGGTGTCAGAAAAGTTACCACAGGGATAACTGGCTTGTGGCAGCCAAGCGTCCATAGCGACGTTGCTTTTTGATCCTTCGATGTCGGCTCTTCCTATCATTGCGAAGCAGAATTCGCCAAGCGTTGGATTGTTCACCCACTAAT-AGGGAACGTGAGCTGGGTTTAGACCGTCGTGAGACAGGTTAGTTTTACCCTACTGTTGACAGGTTGTTGTGATAGTAATCCTATTCAGTACGAGAGGAACCGTAGGTTCAGACATTT-GGTTCATGCGGCTAGTCGATAGACTAATGCTGCGAAGCTACCATCTG-CGGGATTATGACTGAAAGCCTCTAAGTCAGAATCCCATCTAGTCAGTTAACGATACTTTTGCT-TCCC-GGTGTCGGGAG-GCACGT-CTATGTAGTCGTAAGGCTACAG--CTTATGCCCTATTCTTTGACCTTGCTTGAAAGGGGAATCCTTTCGAGTTGTC-AAGCCGGATCACAAT-GTCGGGGC-GCAAGATCTCTTGCATACGACTT-GAATACTGGTTCAGGTGTTGTATCCAGTAGAGC------------------------------------------------------------------------------------------------------------------------------------------------------------------------------------------------------------------------------------------------------------------------------------------------------------------------------------------------------------------------------------------------------------------------------------------------------------------------------------------------------------------------------------------------------------------------------------------------------------------------------------------------------------------------------------------------------------------------------------------------------------------------------------------------------------------------------------------------------------------------------------------------------------------------------------------------------------------------------------------------------------------------------------------------------------------------------------------------------------------------------------------------------------------------------------------------------------------------------------------------------------------------------------------------------------------------------------------------------------------------------------------------------------------------------------------------------------------------------------------------------------------------------------------------------------------------------------------------------------------------------------------------------------------------------------------------------------------------------------------------------------------------------------------------------------------------------------------------------------------------------------------------------------------------------------------------------------------------------------------------------------------------------------------------------------------------------------------------------------------------------------------------------------------------------------------------------------------------------------------------------------------------------------------------------------------------------------------------------------------------------------------------------------------------------------------------------------------------------------------------------------------------------------------------------------------------------------------------------------------------------------------------------------------------------------------------------------------------------------------------------------------------------------------------------------------------------------------------------------------------------------------------------------------------------------------------------------------------------------------------------------------------------------------------------------------------------------------------------------------------------------------------------------------------------------------------------------------------------------------------------------------------------------------------------------------------------------------------------------------------------------------------------------------------------------------------------------------------------------------------------------------------------------------------------------------------------------------------------------------------------------------------------------------------------------------------------------------------------------------------------------------------------------------------------------------------------------------------------------------------------------------------------------------------------------------------------------------------------------------------------------------------------------------------------------------------------------------------------------------------------------------------------------------------------------------------------------------------------------------------------------------------------------------------------------------------------------------------------------------------------------------------------------------------------------------------------------------------------------------------------------------------------------------------------------------------------------------------------------------------------------------------------------------------------------------------------------------------------------------------------------------------------------------------------------------------------------------------------------------------------------------------------------------------------------------------------------------------------------------------------------------------------------------------------------------------------------------------------------------------------------------------------------------------------------------------------------------------------------------------------------------------------------------------------------------------------------------------------------------------------------------------------------------------------------------------------------------------------------------------------------------------------------------------------------------------------------------------------------------------------------------------------------------------------------------------------------------------------------------------------------------------------------------------------------------------------------------------------------------------------------------------------------------------------------------------------------------------------------------------------------------------------------------------------------------------------------------------------------------------------------------------------------------------------------------------------------------------------------------------------------------------------------------------------------------------------------------------------------------------------------------------------------------------------------------------------------------------------------------------------------------------------------------------------------------------------------------------------------------------------------------------------------------------------------------------------------------------------------------------------------------------------------------------------------------------------------------------------------------------------------------------------------------------------------------------------------------------------------------------------------------------------------------------------------------------------------------------------------------------------------------------------------------------------------------------------------------------------------------------------------------------------------------------------------------------------------------------------------------------------------------------------------------------------------------------------------------
>Paroigolaimella_micura
CATGT-CTAAGATCACAGGTGAATCTGCGAACGGCTCATTA-AAACAGCTATAATCTACTCGATCTTGACTATCCAAACGGATAACTGCGATAATTTTGGAGCTAATACGTGCA-CCAAA-GCCCGGACAGTACGGGCGCACTTATTAG-ATTAAGACCAATCGGGCTCCCGTTACGGTGACTCTGAATAA-TTTCGCTGATCGCACGGTC-TTGCACCGGCGACGTATCG-TTCGAGTGTCTGCCTTATCA-ACTTTCGATGGTAGTCCATGTGACTTCCATGGTTGTAACGGGTAACGGAGAATAAGGGTTCGACTCCGGAGAGGGAGCCTGAGAAACGGCTACCACATCCAAGGAAGGCAGCAGGCGCGTAAATTACCCACTCTCAATGCGAGGAGGTAGTAACTATCAATAACGAGACAGATCTCTTT-GAGGCCTGTTATCG-GAATGGGTGCAATTTAAACCCTTCAACGAGGATCTATGAGAGGGCAAGTCTGGTGCCAGCAGCCGCGGTAATTCCAGCTCTCAAGGTGTATATCGTCATTG-CTGCGGTTAAAAAGCTCGTAGTTGGATCTGAGTCTGTGAGCGCGGTACACCATG-TGTGTAACTG-TGTCTCCGGACTTTGTTGG-TTTTCGGTGGC-TGACG-CGTTTACCTTGAATAAATC-AGAGTGCTCAAGACAAGCGTT-T-CGCTTGAATATTC-GTGCATGGAATAATGGAACAGGACTTCGGTTCG-TTCTGTTGGTCT-CAGAACC-GTAGTAATGGTTAAGAGGGACAG--ACGGGGGCATCCGTATCGCTGCGTGAGAGGTGAAATTCTTGGACCGCAGCGGGACGTCCAACTGCGAAAGCATTTG-CCAAGAATGTCTTCATTAATC-AAGAACGAAAGTCAGAGGATCGAAGGCGATT-AGATACCGCCCTAGTTCTGACCGTAAACGATGCCAACTAGCGATCAGGTG-GTGTAGCCCTGCCTGGGAGCTTCCCGGAAACGAAAGTCTTCGGGTTCCGGGGGTAGTATGGTTGCAAAGCTGAAACTTAAAGGAATTGACGGAAGGGCACCACCAGGAGTGGAGCCTGCGGCTTAATTTGACTCAACACGGGAA-AACTC-ACCCGGCCCGGACACTGTAATGATTGACAGATTGAGA-GTTCTTTCTTGATTCGGTGGTTGGTGGTGCATGGCCGTTCTTAGTTGGTGGA-GTGATTTGTCTGGTTTATTCCGATAACGAACGAGACTCTAACCTGCTAACTAGT-TCTGCGATAATTGCGTCCGTGAACTTCTTAGAGGGATACGTGGTGTTTTAGCCACACG-ATAATGAGCAATAACAGGTCTGTGATGCCCTTAGATGTTCGGGGCTGCACGCGCGCTACACTGGATGGATCAACATGTCCTGGCCCGAAAGG-GCTGGGCAAACCTTTGAAAACCATCCGT-GATCGGGATAGGGAATTGCAATTATTTCCCTTCAACGAGGAATTCCCAGTAAGTGTGAGTCATCAGCTCGCGTTGATTACGTCCCTGCCCTTTGTACACACCGCCCGTCGCTGCCCGGGACTGAGTTGCTTCGAGAAATGCGAGGAGAAGTGTTGCGTATAG-GCGTAACTGGT-TTGTGCT-ACCG-CGGTCTGAAG-TTTGCT--GGAACGCAACTCCGGAGAG-GGTGTAAGACCCGTTC-GGACTG-TGGTGGCGCGA--GC-TGGCTTGCGT-C-TTGGAGTCGAGTTGCTTGAGATTGCAGCTCAAAG-TGGGTGGTATACCACATCCAAGGCTAAATACGGCCACGAGACCGATAGCGAACAAGTACCGTGAGGGAAAGTTGAAAAGAACTTTGAAGAGAGAGTTCAAGAGGACGTGAAACCACTGGTGGCGAAGCGGATAG-AGTTGATGACATTCA-ACGTCGATACGCTGAGGCGCTTG-TGTTCCCCTTCTGAACGGCGTTGCCCTCGTTCTC-GGTAAAAGTCGACCACCTAT-CCGACCCGTCTTGAAACACGGACCAAGAAGTGTAGTAACTGCGCGAGTCATTGGGTCCT-ATTGGCGAAATGAAAGT-AAAGGTTGCTGACATGTGATCCGACGTGCGGCGCAACATGGCCCCATGTCGATTGCTTGCAATGATGTGGCGGTAGAGCGTAGTTACTGCGACCCGAAAGATGGTGAAC-TATGCCTGAGCAGGATGAA-GCCAGAGGAAACTCTGGTGGAAGTCCGAAGCGGTTCTGACGTGCAAATCGATCGTCTGACTTGGGTATAGGGGCGAAAGACTAATCGAACCATCTAGTAGCTGGTTCCCT-CCGAAGTTTCCCCCAGGATAGCTGGAGCATGTTATATTCGGTAAAGCGAATGATTAGAGGAAT-TGGGGACGAAATGTTCTCAACCTATTCTCAAACTTTCAATGGGTATGACGTTGCG-GTTTCTTAAGTGAACCGTGACTGCGAATGCGTTGCTCCAAGTGGGCCA-TTTTTGGTAAGCAGAACTGGCGATGCGGGATGAACCGAACGT-TGGGTTAA-GGTGCCTAACTTCCCGCTCATGAGACCCCATGAAAGGCGTTGGTTGATATAGACAGCAGGACGGTGGCCATGGAAGTCGGA-AACCGCTAAGGAGTGTGTAACAACTCACCTGCCGAATCAACTAGCCCTGAAAATGGATGGCGCTTGAGCGGGAGACCTATACCCGACCGTTGTTGGCTTGTACGTGCGTCTGGCCTCAACGAGTAGGAGGGT-TACAGCGGTATGCGTAGAAGGCTTCGGGCGTAGGCCCAGCTGGAGCTACCGT-TGGTACAGATCTTGGTGGTAGTAGCAAATATTCAAG-TGAGATCCTTGAAGACTGAAGTGG-AGAAGGGTTCCACGTGAACAGTAGTTGAATGTGGGTCAGTCGATCCTAAGATACTGGCTAATGCCTTGTATCAT-CGAGACTCGTCGGTCG-AAAGGGAAACGGGTTAATATTCCCGTACCTGAACACGGAGATTGGT-GCTCGTGAGCGGTAACGCAAACGAACTCGGTGACATTGAGTAAAGCCCGGGCCAGAGATCTCTTTTCTGGTTAAGGAACGGACTCCC-TGGAAACGGTTCAGCCGGAGATAGGGACGTTGTTTCCGTAAAGCGCCGCGGTTTTTGCGGTGTCCCGTGTGCATTACTCGATCCTTGAAAAGCCGAGGTAGTCGCTCGT-GTCAGATCGTACC-GATATCCGCAGCAGGTCTCCAAGGTTAACAGCCTCTAGTCGATAGAATAATGTAGATACGGG-AAGTCGGCAAATTTGATCCGTAACCTAGGGAAAAGGATTGGCTCTAAGGACTGAGGC-GTTCGGGCTTTGCTATGAAGCTTGTGCGACTGG-TGTTATTGGGCGAGACGTTGAGTCCGG--CAGT-GCTGCG-GTTGCCTTGTGGACTTGCTTA-GCT-GTGCTGCGTGCTTTGTGCGT-ATGC-TTCGGGCGTCGCGTAACAGTCGACTTAGAACTGGTACGGACTCGGGGAATCCGACTGTCTAATTAAAACAGAGGAGACAGATGGTCCTTG-CGGACGTTGACTGTCTCTGATTTCTGCCCAGTGCTCTGAATGTCAATGTGAAGTAATTCA--CACAAGCGCGGGTAAACGGCGGGAGTAACTATGACTCTCTTAAGGTAGCCAAATGCCTCGTCATCTAATTAGTGACGCGCATGAATGGATTAACGAGATTCCCACTGTCCCTATCTACTATCTAGCGAAACCACAGCCAAGGGAACGGGCTTGGAAGAAACAGCGGGGAAAGAAGACCCTGTTGAGCTTGACTCTAGTTTGACTTTGTGACGAGTCTTGAGAGGTGTAGTATAAGGGGGAGACTTCGGTCGACCATGAAATACCCCTACTTTCATCGATTCTTTACTTATTCGGTAAGACGAGGCTTGGACTTGTCCTTCCTTCTTGTG-TTAAGCATTCGCACTTGGTGT-GTTTG-CGACTCGAACCGAAGACAGTGTCAGGCCGGGAGTTTGACTGGGGCGGTACATCTATCAAACTGTAACGTAGGTGTCCTAAGGTTGGCTCAGTGAGGACGGAAACCTCACGTAGAGCAAAAGGGCAAAAGCCCACTTGATCTTGATTTTCAGTACTAATACAGACCGCGAAAGCGTGGCCTATCGATCCTTAAAAC-C-TTGATGGT-TTCAAGTTTGAGGTGTCAGAAAAGTTACCACAGGGATAACTGGCTTGTGGCAGCCAAGCGTCCATAGCGACGTTGCTTTTTGATCCTTCGATGTCGGCTCTTCCTATCATTGCGAAGCAGAATTCGCCAAGCGTTGGATTGTTCACCCACTAAT-AGGGAACGTGAGCTGGGTTTAGACCGTCGTGAGACAGGTTAGTTTTACCCTACTGTTGACAGGTTGTTGTGATAGTAATCCTATTCAGTACGAGAGGAACCGTAGGTTCAGACATTT-GGTTCATGCGGCTAGCCGATAGGCTAATGCTGCGAAGCTACCATCTG-CGGGATTATGACTGAAAGCCTCTAAGTCAGAATCCCATCTAGTCAATTAATGATACTTTTGCT-TCCC-GGTGTCGGGAG-GCACTT-CTATGTAGTCGTAAGGCTACAG--CTTATGCCCTATTCTATGACCTTGCTCAGTGGGGGAATCCCGCTGGGTTGTC-ATGCCGGATCACAAC-GTCGGGGC-GCAAGATCTCTTGCAGACGACTT-GAATACTGGTTCAGGTGTTGTATCCAGTAGAGCATGGGACGCCGCATCCGCGTCCAGCGTAAGGGACCTGGAGGCATCTTCAAGGCCCACTCCAAGCACCGCAAGGGCGCGGCCAAGCTCCGCCCGGTCGACTTCTCCGAGCGTCACGGATACATCAAGGGTGTTGTGAAGAGCATCATCCATGACCCCGGCCGTGGTGCGCCCCTCGCCCTGGTCGAGTTCCGCGACCCCTACAAGTACAAGAAGGCCAAGAGCACCATGATCGCCTGCGAGGGCATGCACACCGGCCAGTTCGTGTACTGCGGCAAGAAGGCCCAGATCCAGATCGGCAACGTCCTCCCCGTTGGCGAGCTTCCCGAGGGTACCACCATCTGCAACCTCGAGGAGAAGACCGGTGACCGCGGCCGTCTTGCCCGCACCTCGGGCAACTACGCCACCGTCATCGCGCACAACCCCGACACGAAGAAGACCCGTGTCCGCCTGCCCTCGGGCGCCAAGAAGGTCGTGCAGTCCTCCAACCGCGCCATGGTCGGCATCGTCGCCGGTGGTGGACGTATCGACAAGCCGCTGCTCAAGGCTGGCCGTGCCTACCACAAGTACAAGGCCAAGCGCAACAGCTGGCCTCGCGTGCGTGGTGTTGCCATGAACCCCGTCGAGCATCCCCACGGAGGAGGTAACCACCAGCACATCGGTCACCCGTCGACTGTCGCCCGCTCGGCCGGTCCCGGACAGAAGATCGGTCTCATCGCTGCCCGCCGTACCGGACGTATCCGCGGAGGCAGGCCCGAGAAGAGCGGCAAGGAGGAGGCTGTCATGGCGGGA---AAGAAGGCGACTCCCCGCTTCAGGCGCAACTATGAGCTCGCCGAC---GGCATCATGCGCTTCTCCGCTGCGCGCATGTACCACAAGCGTGGTGCTGCCCTCCAGAAG---AAGCCG---AAGGTCACCAAGAAGGCGGTCGAGGCCAAGAGCCCCTTCGTCGTGAAGAAGATTGGCGGCGCCAAGAACGGCAAGGAGCGCAAGGTGCTCGCGTACAAGGGCCCCAAGCTCATGACCGAGGAGCGCAACCAGGACAAGCACGCCAAGACCGCGCGCTCGATCAAGCCCGCTAAGCTGAGGAAGTCCATCACCCCCGGCACCGTCCTCATCGTCCTCGCCGGCAGGCACAAGGGAAAGCGCGTTGTTTTCCTGAAGCAGCTCGCCAAGTCTGGCCTGCTCCTCGTCACHGGACCCCACAAGCTGAACAACGTCCCGATCCGCCGCATCTCGCAGTCGTTCGTGATCGCCACCTCCACCAAGGTCGACATCTCCTCGGTCAAGGTTCCCGAGACCATGGATGATGCTTTCTTCAGGAGG---AAGCACACCAAGAAG---GCC---AAGGGAGACAACGGCAACATCTTCGCCTCCGGCCACGAGGAGTACAAGGTC---TCCGATGAGCGCAAGGCCAACCAGAAGCTCGTCGACAAGGCCATCCTGTCCGCCATCAAGAAGAACAAGGACGGCAAG---TTCCTCCGCGGTTACCTGTCCACCCGCTTCACCCTCTCGAGGAGCCAGCTGCCCCACAAGATGCTCTTCATG---AAGCAGATCGAGACGTCCGACGTCGTCGAGTTCCCCGAGGGTGTTACCTTCACCGTGAAGAACCGCATCGTCCACGTCAAGGGACCCCGCGGTGAGCTGAAGCGCGATTTCCGTCACCTCCACATGGAGATGGAGCGCATGGGCCCCAACAAGCTGCGCGTGCGCAAGTGGTTCGGCAACCGCAAGGAGATCTCCGCCATCCGCACCGTGTGCTCGCACATCGTCAACCTGATCAAGGGAGTCACCAAGGGCTACCGCTACAAGATGCGCTCGGTGTACGCTCACTTCCCCATCAACATCTCCATCCAGGACGCCGGCAAGACCGTCGAGATCCGCAACTTCCTCGGTGAGAAGATCATCCGCAAGGTCCCCCTCCCGGAGGGCGTGTCCGCCGTCATGTCCACCGCCCAGAAGGACGAGCTCATCGTCGATGGCAACGACATCCAGCTGGTCTCTCAGGCTGCTGCCCGCATCCAGCAGTCGACGACCGTCAAGAGGAAGGATATCCGCAAGTTCCTCGATGGTGTGTACGTCTCCGAGAAGACGACCATCGTCATGGGTCGCCGACCGGCACGTTGCTACCGGTACATCAAGAACAAGCCGTACCCCAAGTCGCGCTTCTGCCGAGGAGTGCCCGACGCCAAGATCAGGATCTTCGATCTCGGCAGGAAGAAGGCTGGTGTCGATGAGTTCCCCGCCTGCGTGCACATGCTCTCCAACGAGCGTGAGAACCTGTCTTCCGAGTCCCTCGAGGCCGCGCGCATTTGCGCCAACAAGTACCTCGTGAAGAACTGCGGTAAGGACGCCTTCCACATGCGCGTCAGGAAGCACCCCTTCCACGTGCTCCGCATCAACAAGATGCTTTCGTGCGCCGGTGCTGATCGTCTGCAGACCGGTATGCGTGGAGCTTACGGCAAGCCCCAGGGTCTGTGCGCCCGTGTCGACATTGGCGACTTCCTCTTCTCCGTCCGCCTGAAGGAGCAGAACGTCGACCACGCCATCGAGGCTTTCCGTCGCGCCAAGTTCAAGTTCCCCGGCCGTCAGTTCATCGCTGTCTCGCGCAAGTGGGGCTTCACCAAGTGGAACAAGGCCGACTACGAGCGCATGCGCGCTGAGGGCCGCCTCACCTTCGACGGTGTGAACGTGCAGCTGAACCGCGAGCACGGTCCCCTCTCGAAGTGGGTCAACAACCCCATCATGGTCTACAAACGCCTGGTCGAGATCGGCCGTGTGGTGTACATCGCCAAGGGTGACAACGAGGGTAAGCTCGCCACCATCGTCAACATCGTCGATGGCAACAAGGTCCTCATCGACGGCCCCGCGTCGGAGGTCGCCCGCTCGGTCCGCAACCTGAAGGACCTGCAGCTGACCAAGTTCAAGGTCCCCATCCGCGTYCAGCAGAGGACCAAGAACGTCCAGAAGGCGTGGGAGGGCGCTGAGATCTCCAAGAAGTGGGCCGAGTCCAACTGGGCCAAGAAGATCGCCGCCCGCAAGCTCAGGTCGTCGATGACCGACTTCGACCGCTTCAAGCTGATGCGCGCCAAGCAAATGAGGAACCGCCTCGTCCGCGTCGAGCTCGCCAAGCTGAAGAAGGCCGCGCGCAAGGCC---ATGTCCAAGAGAGGACGCGGAGGACAGGCGGGAGCCAAGTTCCGCATTTCGCTCGGTCTCCCCGTCGGAGCCGTCATGAACTGCGCCGACAACACCGGAGCCAAGAACCTTTTCGTGATCGCCGTCTTCGGCATCCGYGGTCGCCTGAACAGGCTGCCCACCGCCGGTGTTGGTGACATGTTCGTCGCCTCGGTCAAGAAGGGAAAGCCCGAGCTGAGGAAGAAGGTCCTCCAGGCCGTCGTCATCAGGCAGAGGAAGCAGTACCGCCGCAAGGACGGTTCTTTCATCTACTTCGAGGACAACGCTGGCGTCATCGTCAACAACAAGGGTGAGATGAAGGGCTCCGCCATCACCGGCCCCGTCGCCAAGGAGTGCGCTGACCTGTGGCCCCGTATCGCCTCCAACGCTGGCTCCATCGCC------------------------------------------------------------------------------------------------------------------------------------------------------------------------------------------------------------------------------------------------------------------------------------------------------------------------------------------------------------------------------------------ATGGTT---GAGTCTGCAACCAAGATAATCAAGCCCGATGGCCAGCCCGTGACCGATCTGGAGAAGCAGATCGCGAACGCCCTCGCTGACCTCGAGGCGTCG---TCCGATATCAAGAACCAGCTCCGCGAGCTGTACATCAACGGTGTCAAGGAGGTCGAGATCGGAAACAAGAAGTCCATCATCGTCTTCGTTCCGGTTCCCCAGCTTAAGCAGTTCCAGAAGAACCAGGTTCGTCTGGTCCGTGAGCTCGAGAAGAAGCTGGGCGGCAAGCACGTCCTCTTCGTCGCCAGGAGGCGCATCCTGCCGAAGCCCCAGCGTGGCTCGAAGCGCATCGCTGAGAAGCAGAAGAGGCCGCGCTCGCGCACCCTGACCGCTGTCCATGAGGCTATGCTCAACGACATCGTCTACCCCGCCGAGATTGTTGGCAAGCGTATCCGCGTCAAGCTCGACGGCAAGCGTATCATGAAGGTGCACCTCGACAAGACCCAGCAGATGAACGTTGAGCACAAGATCGACACCTTCGCCTCAGTGTACAAGCACCTCACCGGCAAGGACGTCACCTTCGAGTTCCCCGAGCCCATCTTCATGGCTCCCGCTCGCAAGGGAAAGGTAAAGGAGGAGGCCCCGGTCATCACCCTCGGCCCCCAGGCCAAGGAGGGTGAGCTGGTCTTCGGCGTTGCTCACATCTTCGCCTCNTTCAACGACACGTTCGTCCACGTTACCGATATCTCGGGCCGTGAAACGATCGTTCGCGTCACCGGTGGTATGAAGGTGAAGGCTGACCGTGATGAGGCCTCCCCCTACGCCGCTATGCTGGCCGCGCAGGACGTTGCTGAGCGCTGCAAGCAGCTCGGCATCAACTCCCTGCACATCAAGCTCCGTGCCACCGGCGGTACCAGGACCAAGACCCCCGGACCCGGTGCCCAGTCCGCCCTGCGCGCTCTGGCCCGTGCTGGTATCAAGATCGGCCGCATCGAGGATGTCACCCCGATCCCGTCCGACTCGACCCGCAGGAAGGGTGGTCACAGGGGTCGCCGTCTAATGCCGCTTGCCCGTGATCTGCTGCACCCTGATGCGGAGAAGGAGCGCCTGAGGTGCAAGCTGAAGAGGCTGGTCCAGCACCCCAACTCGTTCTTCATGGACGTGAAGTGCCCTGGCTGCTACAAGATCACCACCGTCTTCAGCCACGCCCAGTCGGTCGTTGTCTGCGTCGGCTGCAACACCGTCCTCTGCCACCCCACCGGCGGCAAGGCCCACCTGACCGAGGGCTGCTCGTTCAGGAAGAAG---CCGCACATGGACAAGCCCGTCAAGCTCGCCAAGGTCACCAAGATCCTCGGCCGCACCGGCTCCCAGGGACAGTGCACCCAGGTCCGTGTTGAGTTCATCGATGAC---CCGACCTCGCGCTCGATCATCCGTAACGTCAAGGGCCCCGTCCGTGAGGGAGACATCCTGAACCTGCTCGAGGCTGAGCGTGAGGCTCGCCGTCTGAGA---------------------------------------------------------------------------------------------------------------------------------------------------------------------------------------------------------------------------------------------------------------------------------------------------------------------------------------------------------------------------------------------------------------------------------------------------------------------------------------------------------------------------------------------------------------------------------------------------------------------------------------------------------------------------------------------------------------------------------------------------------------------------------------------------------------------------------------------------------------------------------------------------------------------------------------------------------------------------------------------------------------------------------------------------------------------------------------------------------------------------------------------------------------------------------------------------------------------------------------------------------------------------------------------------------------------------------------------------------------------------------------------------------------------------------------------------------------------------------------------------------------------------------------------------------------------------------------------------------------------------------------------------------------------------------------------------------------------------------------------------------------
>Sachsia_zurstrasseni
CATGT-CTAAGATCACAGGTGAATCTGCGAACGGCTCATTA-AAACAGCTATAATCTACTCGATCTTGATATCCTAAACGGATAACTGCGATAATTTTGGAGCTAATACGTGCA-CCAAA-GCCCGGACCGTACGGGCGCACTTATTAG-ATTAAGACCAATCGGGCTCCCGTTACGGTGACTCTGAATAA-TTTCGCTGATCGCACGGTC-TTGCACCGGCGACGTATCG-TTCGAGTGTCTGCCTTATCA-ACTTTCGATGGTAGTCCATGTGACTTCCATGGTTGTAACGGGTAACGGAGAATAAGGGTTCGACTCCGGAGAGGGAGCCTGAGAAACGGCTACCACATCCAAGGAAGGCAGCAGGCGCGTAAATTACCCACTCTCAATGCGAGGAGGTAGTAACTATCAATAACGAGACAGATCTCTTT-GAGGCCTGTTATCG-GAATGGGTACAATTTAAACCCTTTAACGAGGATCTATGAGAGGGCAAGTCTGGTGCCAGCAGCCGCGGTAATTCCAGCTCTCAAGGTGTATATCGTCATTG-CTGCGGTTAAAAAGCTCGTAGTTGGATCTGAGTCTGTGAGCGCGGTACACCATG-TGTGTAACTG-TGTCTCCGGACTTTGTTGG-TTTTCGGTGGC-TGACA-CGTTTACCTTGAATAAATC-AGAGTGCTCAAGACAAGCGTT-T-CGCTTGAATATTC-GTGCATGGAATAATGGAACAGGACTTCGGTTCG-TTCTGTTGGTCT-CAGAACC-GATGTAATGGTTAAGAGGGACAG--ACGGGGGCATCCGTATCGCTGCGTGAGAGGTGAAATTCTTGGACCGCAGCGGGACGTCCAACTGCGAAAGCATTTG-CCAAGAATGTCTTCATTAATC-AAGAACGAAAGTCAGAGGATCGAAGGCGATT-AGATACCGCCCTAGTTCTGACCGTAAACGATGCCAACTAGCGATCAGGTG-GTGTAGCCCTGCCTGGGAGCTTCCCGGAAACGAAAGTCTTCGGGTTCCGGGGGTAGTATGGTTGCAAAGCTGAAACTTAAAGGAATTGACGGAAGGGCACCACCAGGAGTGGAGCCTGCGGCTTAATTTGACTCAACACGGGAA-AACTC-ACCCGGCCCGGACACTGTAATGATTGACAGATTGAGA-GTTCTTTCTTGATTCGGTGGTTGGTGGTGCATGGCCGTTCTTAGTTGGTGGA-GTGATTTGTCTGGTTTATTCCGATAACGAACGAGACTCTAACCTGCTAACTAGT-TCTGCGATATTTTCGTCCGTGAACTTCTTAGAGGGATACGTGGTGTTTTAGCCACACG-ATAATGAGCAATAACAGGTCTGTGATGCCCTTAGATGTTCGGGGCTGCACGCGCGCTACACTGGATGGATCAACATGTCCTGGGCCGAAAGG-CCTGGGCAAACCTTTGAAAACCATCCGT-GATCGGGATAGGGAATTGCAATTATTTCCCTTCAACGAGGAATTCCCAGTAAGTGTGAGTCATCAGCTCGCGTTGATTACGTCCCTGCCCTTTGTACACACCGCCCGTCGCTGCCCGGGACTGAGTTGCTTCGAGAAATGCGAGGAGAAGTGTTGCGTATAG-GCGTAACTGGC-TTGTGTT-GCCG-CGGTCTGAAG-TTTGCT--GGAACGCAACTCCGGAGAG-GGTGTAAGACCCGTTC-GGACTG-TGGTAGCGCGG--GC-TGGCTTGCGT-C-TTGGAGTCGAGTTGCTTGAGATTGCAGCTCAAAG-TGGGTGGTATACCACATCCAAGGCTAAATACGGCCACGAGACCGATAGCGAACAAGTACCGTGAGGGAAAGTTGAAAAGAACTTTGAAGAGAGAGTTCAAGAGGACGTGAAACCACTGGTGGCGAAGCGGATAG-AGTTGATGACATTCA-TCGTCGCTACGCTGAGGCGCTTG-TGTGCCCCTTCTGAACGGCGTTGCCCTCGTTCTC-GGTAAAAGTCGACCACCTAT-CCGACCCGTCTTGAAACACGGACCAAGAAGTGTAGTAACTGCGCGAGTCATTGGGTCCT-ATTGGCGAAATGAAAGT-AAAGGTTGCTGACATGTGATCCGACGTGCGGCGCAACATGGCCCCATGCCGATTGCTTGCAATGGTGTGGCGGTAGAGCGTAGTTACTGCGACCCGAAAGATGGTGAAC-TATGCCTGAGCAGGATGAA-GCCAGAGGAAACTCTGGTGGAAGTCCGAAGCGGTTCTGACGTGCAAATCGATCGTCTGACTTGGGTATAGGGGCGAAAGACTAATCGAACCATCTAGTAGCTGGTTCCCT-CCGAAGTTTCCCCCAGGATAGCTGGAGCATGTTATATTCGGTAAAGCGAATGATTAGAGGAAT-TGGGGACGAAATGTCCTCAACCTATTCTCAAACTTTCAATGGGTATGATGTTGCG-GTTTCTTAAGTGAACCGTGACTGCGAATGCGTTGCTCCAAGTGGGCCA-TTTTTGGTAAGCAGAACTGGCGATGCGGGATGAACCGAACGT-TGGGTTAA-GGTGCCTAACTTCCCGCTCATGAGACCCCATGAAAGGCGTTGGTTGATATAGACAGCAGGACGGTGGCCATGGAAGTCGGA-AACCGCTAAGGAGTGTGTAACAACTCACCTGCCGAATCAACTAGCCCTGAAAATGGATGGCGCTTGAGCGGGAGACCTATACCCGACCGCTGTTGGCTTGTACGTGCGTCCGGCCTCAGTGAGTAGGAGGGT-TGCAGCGGTATGCGTAGAAGGCTTCGGGCGTAGGCCCAGCTGGAGCTACCGT-TGGTGCAGATCTTGGTGGTAGTAGCAAATATTCAAG-TGAGATCCTTGAAGACTGAAGTGG-AGAAGGGTTCCACGTGAACAGTAGTTGAATGTGGGTCAGTCGATCCTAAGATACTGGCTAATGCCTTGTATCAT-CGAGACTCGTCGGTCG-AAAGGGAAACAGGTTAATATTCCTGTACCTGAACGTGGAGATTGGT-GCTCGTGAGCGGTAACGCAAACGAAATTGGTGACATTGAGCAAAGCCCGAGCCAGAGATCTCTTTTCTGGTTAAGGAACGGACTCCC-TGGAAACGGTTCAGCCGGAGATAGGGACGTTGTTTCCGTAAAGCGCCGCGGTTTTTGCGGCGTCTCGTGTGCATTGCTCGATCCTTGAAAAGCCAATGGAGTCGCTCAC-GTCAGATCGTACC-GATATCCGCAGCAGGTCTCCAAGGTTAACAGCCTCTAGTCGATAGAATAATGTAGATACGGG-AAGTCGGCAAATTAGATCCGTAACCTAGGGAAAAGGATTGGCTCTAAGGACTGAGGC-GTTCGGGCTTGGCTATGAAGCTTGTGCGACCGG-TGTTATTGGGCAAGGCGCTGAGTCCGA--TAGT-GCTACG-GTTGCCTTGTGGACTTGCTTT-GCT-GTGCTGCGTGCTTTGTGCGT-ATGC-TTCGGGCGTCGCGTAACAGTCGACTTAGAACTGGTACGGACTCGGGGAATCCGACTGTCTAATTAAAACAGAGGAGACAGATGGTCCTTG-CGGACGTTGACTGTCTCTGATTTCTGCCCAGTGCTCTGAATGTCAATGTGAAGTAATTCA--CACAAGCGCGGGTAAACGGCGGGAGTAACTATGACTCTCTTAAGGTAGCCAAATGCCTCGTCATCTAATTAGTGACGCGCATGAATGGATTAACGAGATTCCCACTGTCCCTATCTACTATCTAGCGAAACCACAGCCAAGGGAACGGGCTTGGAAGAAACAGCGGGGAAAGAAGACCCTGTTGAGCTTGACTCTAGTTTGACTTTGTGACGAGTCTTGAGAGGTGTAGTATAAGGGGGAGACTTCGGTCGACCATGAAATACCCCTACTTTCATCGATTCTTTACTTATTCGGTAAGACGAGGCTTGGACTTGTCCTTCCTTCTTGTG-TTAAGCGTTCGCACTTGGTGT-GTCCG-CGACTCGAACCGAAGACAGTGTCAGGCCGGGAGTTTGACTGGGGCGGTACATCTATCAAACCGTAACGTAGGTGTCCTAAGGTTGGCTCAGTGAGGACGGAAACCTCACGTAGAGCAAAAGGGCAAAAGCCCACTTGATCTTGATTTTCAGTACTAATACAGACCGCGAAAGCGTGGCCTATCGATCCTTAAAAC-C-TTGATGGT-TTCAAGTTTGAGGTGTCAGAAAAGTTACCACAGGGATAACTGGCTTGTGGCAGCCAAGCGTCCATAGCGACGTTGCTTTTTGATCCTTCGATGTCGGCTCTTCCTATCATTGCGAAGCAGAATTCGCCAAGCGTTGGATTGTTCACCCACTAAT-AGGGAACGTGAGCTGGGTTTAGACCGTCGTGAGACAGGTTAGTTTTACCCTACTGTTGACAGGTTGTTGTGATAGTAATCCTATTCAGTACGAGAGGAACCGTAGGTTCAGACATTT-GGTTCATGCGGCTAGCCGATAGGCTAATGCTGCGAAGCTACCATCTG-CGGGATTATGACTGAAAGCCTCTAAGTCAGAATCCCATCTAGTCAATTAACGATACTTTTGCT-TCCC-GGTGTCGGGAG-GCACTT-CTATGTAGTCGTAAGGCTACAG--CTTATGCCCTATTCTATGACCTTGCCTAGTATGTGAATCATGCTGGGTTGTC-ATGCCGGATCACAAC-GTCGGGGC-GCAAGATCTCTTGCAGACGACTT-GAATACTGGTTCAGGTGTTGTATCCAGTAGAGCATGGGACGCAGAATCCGCGTCCAGCGTAAGGGACCCGGAGGCATCTTCAAGGCCCACTCGAAGCACCGCAAGGGCGCCGCTAAGCTCCGCCCGGTCGACTTCTCCGAGCGCCACGGATACATCAAGGGTGTTGTCAAGAGCATCATCCATGACCCCGGCCGTGGTGCCCCGCTCGCTCTCGTCGAGTTCCGCGACCCCTACAAGTACAAGAAGGCCAAGAGCACCATGATCGCGTGCGAGGGCATGCACACCGGCCAGTTCGTGTACTGCGGAAAGAAGGCCCAGATCCAGATCGGCAACGTTCTGCCTGTCGGAGAGCTGCCTGAGGGTACCACTATCTGCAACCTGGAGGAGAAGACCGGTGACCGCGGACGTCTTGCGCGTACCTCGGGCAACTACGCCACCGTTATCGCTCACAACCCCGACACGAAGAAGACCCGTGTCCGCCTTCCCTCGGGCGCCAAGAAGGTTGTGCAGTCGTCCAACCGCGCCATGGTCGGCATTGTCGCCGGTGGTGGACGTATCGACAAGCCTCTGCTCAAGGCTGGACGTGCCTACCACAAGTACAAGGCCAAGCGCAACAGCTGGCCTCGCGTGCGTGGTGTTGCCATGAACCCCGTCGAGCATCCCCACGGAGGAGGTAACCACCAGCACATCGGTCACCCGTCGACTGTCGCCCGCTCGGCTGGTCCCGGACAGAAGATCGGTCTCATCGCCGCCCGCCGTACCGGACGTATCCGTGGAGGCAGGCCCGAGAAGAGCGGCAAGGAGGAGGCCGTCATGGCGGGA---AAGAAGGCGACGCCCCGCTTCAGGCGTAATTATGAGCTCGCGGAG---GGCATCATGCGCTTCTCTGCCGCTCGCATGTACCACAAGCGTGGTGCTGCTCTGCAGAAG---AAGGCT---AAGGTCGCCAAGAAGGCGGTCGAGGCCAAGTCTCCCTTCGTCGTGAAGAAGGTCGGAGGCGCCAAGAACGGCAAGGAGCGCAAGGTGCTCGCGTACAAGGGCCCCAAGCTCATGTCCGAGGAGCGCAACGAGGACAAGCACGCTAAGACCGCTCGCTCGATCAAGCCCGCTAAGCTGAGGAAGTCGATCACCCCCGGCACCGTCCTCATCGTGCTCGCTGGCAGGCATAAGGGAAAGCGCGTCGTTTTCCTGAAGCAGCTCGCCAAGTCCTGGCTGCTCCTTGTCACCGGACCCCACTCGCTGGAACAACGTCCCCATCGCCGTATCTCGCAGTCGTTCGTGATTGCCACCTCCACCAAGATCGACATCTCCTCCGTCAAGGTTCCCGAGAACATGGATGATGCTTTCTTCAGGAGG---AAGCACATCAAGAAG---GCC---AAGGGAGACAACGGCAACATCTTTGCCGCTGGACACGAAGACTACAAGGTC---TCGGATGAGCGCAAGGCCAACCAGAAGCTCGTCGACAAGGCCATCATTGCCGCCATCAAGAAGAACAAGGACGGCAAG---TTCCTGCGCGGTTACCTCAGCACCCGCTTCACCCTCTCGAGGACGCAGCTGCCCCACAAGATGCTCTTCATG---AAGCAGATCGAGACGTCGGACGTCGTCGACTTCCCCGAGGGTGTTACCTTCACCTGCAAGAACCGCATCGTCCACGTCAAGGGACCCCGCGGTGAGCTGAAGCGCGACTTCCGTCACCTCTCGATGGAGATGGAGCGCATCGGCCCCAACAAGCTGCGCGTGCGCAAGTGGTTCGGAAACCGCAAGGAGATCTCCGCCATCCGCACCGTGTGCTCGCACATCGTCAACCTKATCAAGGGAGTCACCAAGGGCTACCGCTACAAGATGCGCTCGGGGTACGCTCACTTCCCCATCAACATCTCTATCCAGGACGCCGGCAAGACCGTCGAGATCCGCAACTTCCTCGGAGAGAAGATCATCCGCAAGGTCCCCCTCCCGACCGGCGTCTCCGCCGTCATGTCGACCGCCCAGAAGGACGAGCTGATCGTTGACGGAAACGACATCCAGGCTGTGTCCCAGGCCGCTGCCCGCATCCAGCAGTCCACCACCGTCAAGAGGAAGGATATCCGCAAGTTCCTCGACGGTATCTACGTCTCCGAGAAGACCACCATCGTTATGGGTCGCCGACCGGCACGTTGCTACCGGTACATCAAGAACAAGCCGTACCCCAAGTCGCGCTTCTGCAGAGGAGTGCCCGACGCCAAGATCAGGATCTTCGATCTCGGCAGGAAGAAGGCTGGTGTGGATGAGTTCCCCGCCTGCGTGCACATGCTCTCCAACGAGCGTGAGAACCTGACTTCCGAGGCTCTGGAGGCTGCGCGCATTTGCGCGAACAAGTACCTCGTGAAGAACTGCGGTAAGGACGCTTTCCACATGCGTGTCAGGAAGCACCCGTACCACGTGCTCCGCATCAACAAGATGCTTTCGTGCGCCGGTGCTGATCGTCTGCAGACCGGTATGCGTGGAGCTTACGGCAAGCCCCAGGGTCTGTGCGCCCGTGTCGACATTGGTGACTTCCTCTTCTCGGTTCGCCTGAAGGAGCAGAACGTCGACCACGCCATCGAGGCTTTCCGTCGTGCCAAGTTCAAGTTCCCTGGCCGTCAGTTCATCGCTGTCTCGCGCAAGTGGGGCTTCACCAAGTGGAACAAGGCCGACTACGAGCGCATGCGCGCTGAGGGCCGCCTCACCTTCGACGGAGTCAACGTGCAGCTCAACCGTGAGCACGGTCCCCTGTCGAAGTGGGTCAACAACCCCATCATGGTCTACAAACGCCTGGTCGAGATCGGCCGTGTCGTGTACATTGCCAAGGGCGACAACGAGGGTAAGCTCGCCACGATCGTCAACATCATCGATGGCAACAAGGTCCTCGTCGATGGACCCGCTTCGGCYGTCTCTCGCTCGGTCCGCAACCTGAAGGACCTGCAGCTGACCAAGTTCAAGGTCCCCATCCGCGTCCAGCAGAGGACCAAGAACGTCCAGAAGGCGTGGGAGGGCGCTGAGATCTCCAAGAAGTGGGAGGAGTCCAACTGGGCCAAGAAGATCGCTGCCCGCAAGCTGAGGGCTTCAATGACCGACTTCGACCGCTTCAAGCTCATGCGCGCCAAGCAAATGCGCAACCGCCTGGTCCGCGTCGAGCTCGCCAAGCTGAAGAAGGCCGCGAGGAAGGCC---ATGTCCAAGAGAGGACGCGGAGGACAGGCGGGAGCCAAGTTCCGCATTTCGCTCGGTCTCCCCGTCGGAGCCGTCATGAACTGCGCCGACAACACCGGAGCCAAGAACCTTTTCGTGATCGCCGTCTTCGGCATCCGTGGTCGCCTGAACAGGCTGCCCACCGCCGGTGTTGGTGACATGTTCGTCGCCTCGGTCAAGAAGGGAAAGCCCGAGCTCAGGAAGAAGGTCCTCCAGGCCGTCGTCATCAGGCAGAGGAAGCAGTACCGTCGCAAGGACGGCTCTTTCATCTACTTCGAGGACAACGCTGGAGTTATCGTCAACAACAAGGGTGAGATGAAGGGCTCCGCCATCACCGGACCCGTCGCCAAGGAGTGCGCCGACCTGTGGCCCCGTATCGCCTCCAACGCCGGCTCGATCGCCATG------GTCAAGGTGAAGGCTAGGGAACTCCGCGGAAACGCCAAGGAGGCTCTCCTCAAGAAGCTCGATGAGCAGAAGACCGAGCTCGCCTCGCTCCAGGTCTCGAAGGTCACCGGTGGTGCCGCCTCCAAGCTGTCCAAGATCAGGACCGTCCGCAAGAACATCGCCCGCGTCCTCACGATCATCAACCAGACCACCAAGCAGGAGCTGAGGAAGTTCTACAACGGAAAGGCTTACAAGCCCACCGATCTGAGGTACCGCAAGACCCGCGCCATGCGCCGCGCGCTCACCAAGCACGAGGCCGCCCTCCAGAGCTCGAAGCAGCAGCGTCAGGCTCAGCGCACCAAGCTGCGCAAGTTCGCCGTTAAGGCG---ATGGTT---GAGTCTGCAACCAAGATAGTCAAGCCCGATGGCCAGCCCGTGACCGATCTGGAGAAGCAGATCGCGAACGCGCTCGCTGACCTCGAGGCGTCG---TCCGACATCAAGAACCAGCTCCGCGAGCTGTACATCAACGGTGTCAAGGAGGTCGAGATCGGCAACAAGAAGAGCATCATCGTCTTCGTCCCCGTTCCTCAGCTCAAGCAGTTCCAGAAGAACCAGGTTCGTCTGGTCCGCGAGCTCGAGAAGAAGCTCGGAGGCAAGCACGTCCTCTTCGTTGCCAGGAGGCGCATCCTGCCCAAGCCCCAGCGTGGTTCCAAGCGCATCGCTGAGAAGCAGAAGAGGCCGCGTTCGCGCACCCTGACCGCTGTCCACGAGGCTATGCTCAACGACATCGTCTTCCCCGCCGAGATCGTTGGCAAGCGCACCCGCGTCAAGCTTGATGGCAAGCGCATCATGAAGGTCCACCTCGACAAGACCCAGCAGATGAACGTTGAGCACAAGATCGACACCTTCGCCTCGGTCTACAAGCACCTCACCGGAAAGGACGTCTCCTTCGAGTTCCCCGAGCCCATCTTCATGGCTCCCGCGCGTAAGGGAAAGGTAAAGGAGGAGGCCCCCGTTGTCACCCTCGGCCCCCAGGCCAAGGAGGGTGAGAACGTCTTCGGAGTGGCTCACATCTTCGCCTCTTTCAACGACACGTTCGTCCACGTTACGGATATCTCTGGCCGCGAAACCATCGTGCGCGTCACTGGTGGTATGAAGGTCAAGGCTGACCGTGATGAGGCCTCGCCCTACGCCGCTATGCTTGCCGCGCAGGACGTTGCTGAGCGCTGCAAGCAGCTCGGCATCAACTCCCTGCACATCAAGCTCCGCGCTACCGGAGGTACCAGGACTAAGACCCCCGGACCCGGTGCGCAGTCTGCCCTGCGTGCGCTGGCCCGTGCTGGTATGAAGATCGGCCGTATCGAGGACGTCACCCCGATCCCGTCCGATTCTACCCGCAGGAAGGGTGGTCACAGAGGTCGTCGTCTCATGCCGCTCGCACGTGATCTGCTGCACCCTGATGCGGAGAAGGAGCGCCTGAGGTGCAAGCTGAAGAGGCTGGTTCAGCACCCCAACTCGTTCTTCATGGACGTGAAGTGCCCTGGCTGCTACAAGATCACCACCGTCTTCAGCCACGCCCAGTCGGTCGTTGTCTGCGTTGGCTGCAACACCGTCCTGTGCCACCCCACCGGAGGCAAGGCCCACCTTACCGAGGGATGCTCGTTCAGGAAGAAG---CCGCACATGGACAAGCCCGTCAAGCTCGCTAAGGTCACCAAGATCCTCGGCCGCACTGGCTCCCAGGGACAGTGCACCCAGGTCCGTGTTGAGTTCATCGATGAC---CATACCTCGCGCTCCATCATCCGCAACGTCAAGGGCCCCGTCCGTGAGGGAGATATCCTGAACCTGCTCGAGGCTGAGCGTGAGGCCCGTCGTCTCAGA---------------------------------------------------------------------------------------------------------------------------------------------------------------------------------------------------------------------------------------------------------------------------------------------------------------------------------------------------------------------------------------------------------------------------------------------------------------------------------------------------------------------------------------------------------------------------------------------------------------------------------------------------------------------------------------------------------------------------------------------------------------------------------------------------------------------------------------------------------------------------------------------------------------------------------------------------------------------------------------------------------------------------------------------------------------------------------------------------------------------------------------------------------------------------------------------------------------------------------------------------------------------------------------------------------------------------------------------------------------------------------------------------------------------------------------------------------------------------------------------------------------------------------------------------------------------------------------------------------------------------------------------------------------------------------------------------------------------------------------------------------------
>Tylopharynx_cf_foetida
----------------------------GAACGGCTCATTA-AAACAGCTATAATCTACTCGATTTTGATGTCCTAAACGGATAACTGCGATAATTTTGGAGCTAATACGTGCA-CCAAA-GCCCGGACCGTACGGGCGCACTTATTAG-AACAAGACCAATCGGGCTCCCGTTCTGGTGACTCTGAATAA-TTTCGCTGATCGCACGGTC-TTGCACCGGCGACGTATCG-TTCGAGTGTCTGCCTTATCA-ACTTTCGATGGAAGTCCATGTGACTACCATGGTTGTAACGGGTAACGGAGAATAAGGGTTCGACTCCGGAGAGGGAGCCTGAGAAACGGCTACCACATCCAAGGAAGGCAGCAGGCGCGTAAATTACCCACTCTCAATGCGAGGAGGTAGTAACTATCAATAACGAGACAGATCTCTTT-GAGGCCTGTTATCG-GAATGGGTACAATTTAAACCC---------------------------------------------------------------------------------------------------------------------------------------------------------------------------------------------------------------------------------------------------------------------------------------------------------------------------------------------------------------------------------------------------------------------------------------------------------------------------------------------------------------------------------------------------------------------------------------------------------------------------------------------------------------------------------------------------------------------------------------------------------------------------------------------------------------------------------------------------------------------------------------------------------------------------------------------------------------------------------------------------------------------------------------------------------------------------------------------------------------------------------------------------------------------------------------------------------------------------------------------------------------------------------------------------------------------------------------------------------------------------------------------------------------------------------------------------------------------------------------------------------------------------------------------------------------------------------------------------------------------------------------------------------------------------------------------------------------------------------------------------------------------------------------------------------------------------------------------------------------------------------------------------------------------------------------------------------------------------------------------------------------------------------------------------------------------------------------------------------------------------------------------------------------------------------------------------------------------------------------------------------------------------------------------------------------------------------------------------------------------------------------------------------------------------------------------------------------------------------------------------------------------------------------------------------------------------------------------------------------------------------------------------------------------------------------------------------------------------------------------------------------------------------------------------------------------------------------------------------------------------------------------------------------------------------------------------------------------------------------------------------------------------------------------------------------------------------------------------------------------------------------------------------------------------------------------------------------------------------------------------------------------------------------------------------------------------------------------------------------------------------------------------------------------------------------------------------------------------------------------------------------------------------------------------------------------------------------------------------------------------------------------------------------------------------------------------------------------------------------------------------------------------------------------------------------------------------------------------------------------------------------------------------------------------------------------------------------------------------------------------------------------------------------------------------------------------------------------------------------------------------------------------------------------------------------------------------------------------------------------------------------------------------------------------------------------------------------------------------------------------------------------------------------------------------------------------------------------------------CAGCGTAAGGGACCTGGAGGAATCTTCAAGGCCCACTCCAAGCACCGCAAGGGAGCCGCCAAGCTCCGACCGGTCGACTTCTCTGAGCGTCACGGCTACGTTAAGGGAGTCGTGAAGAGCATCATCCACGACCCTGGACGTGGTGCCCCTCTTGCCATCGTCGAGTTCCGCGATGCCTACAAGTACAAGAAGGCCAAGAGCACCATGATTGCGTGCGAGGGCATGCACACCGGACAGTTCGTCTACTGCGGAAAGAAGGCACAGATCCAGATCGGAAACATCCTCCCTGTTGGTGAACTTCCTGAGGGTACCACCATCTGCAACCTCGAGGAGAAGACCGGAGACCGTGGAAGGCTCGCCCGCACGTCTGGCAACTACGCCACCGTCATCGCCCACAACCCTGACACCAAGAAGACTCGTGTCCGTCTCCCTTCTGGAGCCAAGAAGGTCGTTCAGTCCAGCAACCGCGCCATGATCGGTATCGTCGCTGGAGGTGGACGTATTGACAAGCCCATCCTCAAGGCTGGCCGTGCGTACCACAAGTACCGCGTCAAGCGCAACTGCTGGCCTAAGGTTCGTGGTGTTGCCATGAACCCCGTCGAGCACCCTCACGGTGGTGGTAACCAGCAGCACATTGGTCACGCCTCGACCATCCGTCGCGATGCTCCCCCCGGTAAGAAGGTCGGTCTCAACTCCGCCCGTCGCACCGGTATCGTCCGT---------------------------------------ATGGCGGGTGGAAAGAAGGCAACACCGCGCTTTAGGCGCAATTATGAGCTCGCGCCT---GGAATTATGCGCTTCTCTGCCGCTCGCATGTACCACAAGCGCGGAGTTGCTCTCCAGAAG---AGGACCAACAAGACCGCCAAGAAGGTTGTCGAGAAGGCCGCTGCTTTCGTTACCAAGAAGGTCGGAGGAGCCAAGAACGGCAAGGAACGCCAGGTCGCCACCTACAAGGGAAGCAAGACCTTGTCCGAGGACCGCAACCTTGACGTGCACAAGAAGACCTCCCGCAGCGTGAAGCCCGCTAAGCTGAGGAAGTCCATCACTCCCGGCACCGTCCTTATTGTCCTCGCTGGCAGGCATAAGGGAAAGCGTGTTGTTTTCCTCAAGCAGCTCGCCAAGTCGGGACTTCTCCTTGTTACTGGACCGCACAAGTGGAACAACGTTCCCCTCCGTCGCATCTCCCAGTCGTTTGTTATTGCTACCTCCACCAAGATCGACATCTCGTCCGTGAAGGTCCCCGAGACCCTCAACGACGAGTTCTTCAGAAGG---AAGTACGCCAAGAAG---GCGAAGAAGGGCGAGCAGGCCGATATCTTCGCTTCCGGACACGATGAGTACAAGGTC---TCTGATCAGCGCAAGGCCGACCAGAAGCTTGTTGACAAGGCTGTTATCGCTGCTATCAAGAAGAACAAGGACGGAAAG---ATCCTCAAGGGATACCTTTGCACTCGATTCGCCCTTAACAAGAGCCAGCTTCCTCACAAGCTCATCTTC---------------------TCCGACACTGTTGAGTTCCCCGAGGGTGTGACCTTTACGGTCAAGAACCGCATCGTCCACGTTAAGGGACCCCGCGGAACCCTCAAGCGTGATTTCCGTCACCTCCACATGGAGATGGAGCGCATTGCCCCCAACAAGCTCCGCGTGCGCAAGTGGTTCGGAAACCGCAAGGAGATCTCCGCTATCCGCACCGTCTGCTCCCACATTGTCAACCTTATCAAGGGAGTGACCAAGGGATACCGCTACAAGATGCGTTCCGTATACGCTCACTTCCCCATCAACATCTCCATCCAGGACAAGGGAAAGACCGTCGAGATCCGTAACTTCCTCGGAGAGAAGATCATCCGCCGTGTGCCCCTTCCCGATGGTGTCTCCGCCGTCATGTCCACCACCCAGAAGGACGAGCTTGTTGTTGACGGAAACGATATCCAGCTCGTATCTCAGGCCGCCGCCCGCATCCAGCAGTCGACGACCGTGAAGAGAAAGGATATCCGCAAGTTCCTTGACGGAGTGTACGTGTCTGAGAAGACCACCATCGTC---------------------------------ATCAAGAACAAGCCCTACCCGAAGTCGCGATTCTGTCGAGGTGTCCCCGACCCTAAGATCAGAATCTTCGACCTGGGCAGAAAGAAGGCTGGCGTCGATGAGTTCCCCGCTTGCGTCCATCTTCTCTCCAATGAGCGTGAGAACCTGTCTTCTGAGGCTCTTGAGGCCGCGCGTATTTGCGCCAACAAGTACCTCGTGAAGAACTGTGGTAAGGATGCCTTCCACATGCGCGTCAGAAAGCACCCCTTCCACGTGCTCCGCATCAACAAGATGCTTTCATGTGCCGGTGCTGATCGTCTTCAGACCGGAATGCGTGGTGCGTACGGTAAGCCCCAGGGTCTTGTCGCCCGTGTCGATATCGGAGATTTCCTCTTCTCGGTCCGTCTGCGTGAGCAGAACGTCGATCACGCAGTAGAGGCTTTCCGTCGTGCCAAGTTCAAGTTCCCTGGCCGTCAGTTCGTCGTTGTTTCCCGCAAGTGGGGATTCACGCGATGGGACAAGGAGGACTACGAGCGCATGCGTGCGGAGGGCCGCCTTACTTACGACGGAGTCAACGTACAGCTGAACCGTGAGCACGGACCTCTTTCACAGTGGGTGAACAACCCCATC------------CGCCTGGTCGAGATTGGGCGGGTGGTTTACATCGCCAAGGGCGACAACGCGGGTAAGCTCGCTACCATCGTCAACATCGTCGATGGAAACAAGGTTCTGGTTGACGGACCCTCTTCCGAGGTTGCCCGCACCGTACGCAACCTGAAGGATCTCCAGCTGACCAAGTTCAAGATCCCAATCCGCGTGCAGCAGAGAACCAAGAACGTGCAGAAGGCTTGGGAATCTTCCGAGATTTCCAAGAAGTGGTCTGAGACCCAGTGGGCCAAGAAGCTCGCCGCCCGCAAGCTTCGCTCTTCTATGACTGATCTGGACCGTTTCAAGCTGATGCGCGCCAAGCAGGCTAGAAACCGCCTTGTCAGGATCGAGCTCGCCAAGCTCAAGAAGGCCGCTCGAAAGGCT------------------CGCGGAGGACAGGCGGGAGCCAAGTTCCGCATTTCCCTTGCTCTGCCCGTCGGAGCAGTCATGAACTGCGCCGACAACACAGGAGCCAAGAACCTGTTCGTCATTGCCGTCTACGGCATCAGAGGTCGTCTGAACAGGCTGCCCACCGCTGGTGTTGGTGACATGTTCGTTGCCTCCGTCAAGAAGGGAAAGCCTGAGCTCAGAAAGAAGGTCCTCCAGGCCGTCGTTATCAGACAGCGCAAGCAGTACAGAAGGAAGGATGGATCTTTCATCTACTTCGAGGATAACGCTGGTGTGATCGTCAACAACAAGGGTGAAATGAAGGGATCCGCCATCACCGGACCCGTCGCCAAGGAGTGCGCTGATCTCTGGCCCCGTATTGCATCCAACGCCGGATCCATCGCA------------------------------CTCCGCGGCTCCGCCAAGGATGCTCTTCTCAAGAAGCTTGATGAGCAGAAGACCGAGCTCGCCAGTCTTCAGGTCTCGAAGGTGACTGGAGGAGCCGCCTCCAAGCTCGCCAAGATCAGAACCGTCCGCAAGAACGTCGCCCGCATCCTCACCATCGTCAACCAGACGACCAAGCAGGAGCTCCGCAAGTTCTACAAGGGCAAGGCATACAAGCCCACCGACCTCCGCTACAGAAAGACCCGTGCCATGCGCCGCGCTCTTACCGCTCACGAGGCGTCCATCAAGAGCTCCAAGCAACAGAGAGCCGCACAGAGGAAACAACTGCGCAAGTTTGCCGTGAAGGCG---ATGGTT---GAAACTACAACCAAGATTGTGAAGCCTGACGGCAAGCCTGTCACGGACCTCGAGAAGCAGATCTCCAATGCTCTCGCTGATCTTGAGGCGACG---TCCGACATCAAGAATCAGCTTCGCGAGCTCTACATCGTTGGTGTTAAGGAGGTAGAGATTGGAAACAAGAAGAGCATCATCGTCTTCGTCCCCGTTCCCCAGCTCAAGCAGTTCCAGAAGAACCAGGTTCGCCTCGTTCGTGAGCTCGAGAAGAAGCTCGGTGGAAAGCACGTCCTTTTTGTTGCCAGGCGAAGAATCTTGCCCAAGCCCCAGCGTGGTAGCAAGCGTATCGCCGAGAAGCAGAAGAGGCCGCGCTCGCGCACTCTCACCGCTGTCCACGAGGCTATGCTCAACGATATTGTCTTCCCCGCTGAGATCGTTGGTAAGCGCACTCGCGTAAAGCTCGATGGAAAGCGTATCCTTAAGGTCCACCTCGATAAGCAGCAGCAGACGAACGTTGAGCACAAGGTTGACACTTTCGCCTCCGTCTACAAGCATCTCACCGGCAAGGACGTCAGCTTCGAGTTCCCAGAGCCCATCTTC------------------------GTAAAGGAGGAACAGCCCGTTGTCACCCTTGGTCCTCAGGCCAAGGAGGGTGAGAACGTCTTCGGAGTTGCCCACATCTTCGCCTCCTTCAACGACACGTTCGTCCACATCACCGATCTTTCTGGACGTGAAACGATCGTGCGCGTTACTGGTGGTATGAAGGTGAAGGCTGATCGTGATGAGGCTTCCCCTTACGCCGCTATGCTCGCAGCGCAAGACGTTGCTGAGCGTTGCAAGCAGCTCGGCATCAACTCCCTTCACATCAAGCTGCGTGCCACCGGAGGAACCAGAACCAAGACCCCTGGACCCGGAGCTCAGTCTGCCCTGCGAGCCCTTGCACGTGCTGGCATGAAGATCGGCCGTATCGAGGATGTTACCCCCATCCCCTCCGACTCTACCCGCAGAAAGGGAGGTCACAGGGGTCGCCGTCTAATGCCCCTTGCTCGCGATTTGCTGCATCCCGATGCGGAGAAGGAGCGTCTCACTTGCAAGGTGAAGAGGCTCGTCCAGCACCCCAACTCATTCTTCATGGATGTTAAGTGCCCCGGATGCTACAAGATCACCACTGTCTTCAGCCACGCCCAGTCGGTCGTCGTCTGCGTTGGTTGCAACACGGTGCTSTGCCARCCTACCGGAGGCAAGGCCCACCTTACTGAGGGATGCTCTTTCAGAAAGAAG---CAACAT------------GTCAAGCTCGCTAAGGTCACCAAGATCTTCGGCCGCACTGGATCTCAGGGTCAGTGCACCCAGGTGAGAGTCGAGTTCATTGATGAT---CCCACCTCTCGCTCCATCATCCGCAACGTCAAGGGCCCCGTCCGTGAGGGAGATATCTTGAACCTTCTCGAGGCTGAGCGTGAAGCCCGTCGTCTCAGA---------------------------------------------------------------------------------------------------------------------------------------------------------------------------------------------------------------------------------------------------------------------------------------------------------------------------------------------------------------------------------------------------------------------------------------------------------------------------------------------------------------------------------------------------------------------------------------------------------------------------------------------------------------------------------------------------------------------------------------------------------------------------------------------------------------------------------------------------------------------------------------------------------------------------------------------------------------------------------------------------------------------------------------------------------------------------------------------------------------------------------------------------------------------------------------------------------------------------------------------------------------------------------------------------------------------------------------------------------------------------------------------------------------------------------------------------------------------------------------------------------------------------------------------------------------------------------------------------------------------------------------------------------------------------------------------------------------------------------------------------------------
>Neodiplogaster_crenatae
----------------------------GAACGGCTCATTA-AAACAGCTATAATCCACTCGATCTTGATATCCGAAACGGATAACTGCGATAATTTTGGAGCTAATACGTGCA-CCAAA-GCCCAGACAGTAGGGGCGCACTTATTAG-ATTAAGACCAATCGGGTTCCCGCTTTGGTGACTCTGAATAA-TTTTGCTGATCGCACGGTC-TTGAACCGGCGACGTATCG-TTCGAGTGTCTGCCTTATCA-ACTTTCGATGGAAGTCTATGTGACTACCATGGTTGTTACGGGTAACGGAGAATAAGGGTTCGACTCCGGAGAGGGAGCCTGAGAAACGGCTACCACATCCAAGGAAGGCAGCAGGCGCGTAAATTACCCACTCTCAATGCGAGGAGGTAGTAACTATCAATAACGAGACAGATCTCTAT-GAGGCCTGTTATCG-GAATGGGTACAATTTAAACCCTTTAACGAGGATCTATGAGAGGGCAAGTCTGGTGCCAGCAGCCGCGGTAATTCCAGCTCTCAAGGTGTATATCGTCATTG-CTGCGGTTAAAAAGCTCGTAGTTGGATCTGAGTTTGTGGACGTGGTGCACCATG-TGTGTAACTG-CGCTCCCGGACTTTGTTGG-TTTTCAGTGAC-TGGCA-AGTTTACCTTGAATAAATC-AGAGTGCTCAAGACAGGCGTT-T-AGCTTGAATATTC-GTGCATGGAATAATGGAACAGGACTTCGGTTCG-TTCTATTGGTCT-CAGAACC-GATGTAATGGTTAAGAGGGACAG--ACGGGGGCATCCGTATCGCTGCGTGAGAGGTGAAATTCTTGGACCGCAGCGGGACGTCCAACTG-------------------------------------------------------------------------------------------------------------------------------------------------------------------------------------------------------------------------------------------------------------------------------------------------------------------------------------------------------------------------------------------------------------------------------------------------------------------------------------------------------------------------------------------------------------------------------------------------------------------------------------------------------------------------------------------------------------------------------------------------------------------------------------------------------------------------------------------------------------------------------------------------------------------------------------------------------------------------------------------------------------------------AAAAGAACTTTGAAGAGAGAGTTCAAGAGGACGTGAAACCATTAGTGGCAAAGCGGATAG-AGTTGATGACATTCA-TCGACCTGACGCTGAGGCGGTCG-GTTGCCCCTTCTGAATGGCGTTGCCCTCGTTCTC-GGTAAAAGTCGACCACCTAT-CCGACCCGTCTTGAAACACGGACCAAGAAGTGTAGTATTTGCGCGAGTCATTGGGTCCT-ATTGGCGTAATGAAAGT-AAAGCTCAGTGATATGTGATCCGCTGTCCGGCGCAACATAGCCCCATGTCGTCTGCTTGCAGTGATGTGGAGGTAGAGCGCAAATACTGCGACCCGAAAGATGGTGAAC-TATGCCCGAGCAGGATGAA-GCCAGAGGAAACTCTGGTGGAAGTCCGAAGCGGTTCTGACGTGCAAATCGATCGTCTGACTTGGGTATAGGGGCGAAAGACTAATCGAACCATC--------------------------------------------------------------------------------------------------------------------------------------------------------------------------------------------------------------------------------------------------------------------------------------------------------------------------------------------------------------------------------------------------------------------------------------------------------------------------------------------------------------------------------------------------------------------------------------------------------------------------------------------------------------------------------------------------------------------------------------------------------------------------------------------------------------------------------------------------------------------------------------------------------------------------------------------------------------------------------------------------------------------------------------------------------------------------------------------------------------------------------------------------------------------------------------------------------------------------------------------------------------------------------------------------------------------------------------------------------------------------------------------------------------------------------------------------------------------------------------------------------------------------------------------------------------------------------------------------------------------------------------------------------------------------------------------------------------------------------------------------------------------------------------------------------------------------------------------------------------------------------------------------------------------------------------------------------------------------------------------------------------------------------------------------------------------------------------------------------------------------------------------------------------------------------------------------------------------------------------------------------------------------------------------------------------------------------------------------------------------------------------------------------------------------------------------------------------------------------------------------------------------------------------------------------------------------CAGCGCAAGGGACCTGGAGGCATCTTCAAGGCCCACTCCAAGCACCGCAAGGGACCCGCCAAGCTCCGCCCGGTCGACTTCTCCGAGCGCCATGGATACATCAAGGGTGTTGTGAAGACCATCCTCCACGACCCTGGCCGAGGTGCTCCCCTCGCCATTGTCGAGTTCCGTGACCCGTACAAGTACAAGAAGAACAAGGCCACCATGATCGCGTGCGAGGGCATGCACACCGGCCAGTTCGTGTACTGCGGAAAGAAGGCCCAGATCCAGATCGGCAACGTCCTGCCGGTTGGTGAGCTCCCTGAGGGTACCACCATCTGCAACCTGGAGGAGAAGACCGGAGACCGCGGCCGGCTCGCGCGTACTTCCGGCAACTACGCCACGGTCATCGCCCACAACCCTGACACCAAGAAGACCCGTGTCCGTCTTCCTTCTGGAGCCAAGAAGGTCGTGCAGTCGTCGAACCGCGCCATGATCGGCATCGTCGCCGGTGGTGGACGTATCGACAAGCCGCTGCTGAAGGCTGGTCGTGCTTACCACAAGTACAAGGCCAAGCGCAACAGCTGGCCTACCGTCCGTGGTGTGGCCATGAACCCCGTGGAGCACCCGCACGGAGGAGGTAACCACCAGCACATCGGTCACCCTTCGACTGTTGCCCGCTCTGCATGCCCCGGTCAGAAGATCGGTCTCATCGCTGCCCGCCGTACCGGAAGGATTCGCGGAGGCAAGCCGGAGAAGTCGGGCAAGGAGGAGTCTGTGATGGCGGGTGCAAAGAAGGGAACTCCTAGATTCCGCCGCAACTATGAGCTCGCTGAG---GGCGTCCTGCGCTTCTCTGCTGCGCGCCTCTACCACAAGCGCGGAGTCGCGCTCGTGAAG---AAGGCC---AAGAAGACCCCCAAGCAGGTGAAGGCCGCCGAGCAGTTCGTCACCAAGAAGGTCGGCGGCTCCAAGAACGGCGGTGAGCGCAAGGTGCTCGCCCACAAGGGACGCAACCTCCTCTCTGAGGACCGCAACCTTGACCAGCACGCCAAGCGCGCCCGCAACACCAAGACGGTTGCTCTCCGCAAGTCCATCACGCCCGGCACCGTCCTTATCGTGCTTGCTGGCCGCCACAAGGGAAAGCGCGTCGTTTTCCTGAAGCAGCTGCCCAAGTCTGGCCTTCTGCTCGTCACTGGCCCGCACAAGATYAACAACGTGCCCCTCCGCCGCATCTCGCAGTCYTTCGTCATCGCCACCTCCACGAAGCTCGACATCTCTGGTGTCAAGGTTCCCGAGACCCTCAACGACGAGTACTTCAGGAGG---AAGCTGGTGAAGAAG---GCGAAGAAGGGCGACCAGGCCGACATCTTCGCTTCCGGACACGACGAGTACAAGGTC---TCTGACCAGCGCAAGGCCGACCAGAAGCTGGTGGACAAGGCCATCCTCTCTGTCATCAAGAAGCACAAGGAGGGCAAG---GCGCTGCGCGGMTACCTGTGCACCCGCTTCGCCCTCGGCCGCGGYGTGCTCCCCCACGCCGTCCGCTTC---------------------TTTGACACCGTTACCTTCCCCGAGGGTGTGACCTTCACGGTCAAGAACCGCATCGTCCACGTCAAGGGACCCCGCGGTGTCCTCCGCCGTGACTTCCGCCACCTCCACATGGAGATCGAGCGCATCGGCAAGGACAAGCTGCGCGTGCGCAAGTGGTTCGGCAACCGCAAGGAGATCGCCGCCATCCGCACCATCTGCTCTCACATCGAGAACCTGATCAAGGGTGTCGTCAAGGGATACCGCTACAAGATGCGCTCCGTGTACGCTCACTTCCCCATCAACATCTCCCTCCAGGACAGCAACAGGACCGTTGAGATCCGTAACTTCCTCGGTGAGAAGATCATCCGCCGCGTGCCGCTGCCGGAGGGTGTCTCCGCCTACATGTCCACTGCCCAGAAGGACGAGCTCATCGTTGACGGAAACGACATTCAGTCCGTCTCGCAGGCCGCTGCCCGCATCCAGCAGTCGACCACTGTCAAGAGGAAGGATATCCGCAAGTTCCTTGACGGTATCTACGTTTCCGAGAAGACCACCATCGTC---------------------------------ATCAAGAACAAGCCCTACCCGAAGTCTCGGTTCTGCCGAGGTGTTCCTGACGCTAAGATCAGGATCTTCGACCTGGGCAGGAAGAAGGCTGGCGTCGACGAGTTCCCGTCATGCGTGCACCTGCTCTCCAACGAGCGTGAGAACCTTTCGTCCGAGGCTCTTGAGGCTGCGCGTATCTGCGCCAACAAGTACCTCGTGAAGAACTGCGGAAAGGATGCCTTCCATCTCCGTGTCAGGAAGCACCCCTTCCACGTGCTCCGCATCAACAAGATGCTTTCGTGCGCCGGTGCTGATCGTCTTCAGACCGGTATGCGTGGAGCTTACGGAAAGCCCCAGGGTCTCGTCGCCCGTGTCGACATCGGCGACTTCCTCTTCTCCGTCCGTCTGAAGGACTCGAACGTCGACCACGCCATCGAGGCTTTCCGTCGTGCCAAGTTCAAGTTCCCCGGCCGTCAGTTCGTCGTTGTCTCCCGCAAGTGGGGCTTCACCAAGTGGGATCGCGAGGACTACGAGCGCATGCGTGCTGAGGGCCGTCTGACCTACGACGGAGTCACCGTGCAGCTTAACCGCGAGCACGGACCTCTGTCCAAGTGGGTGAACAACCCCATC------------CGTTTGGTTGAAGTTGGACGTGTTGTGTACATTGCAAAAGGCGACAACGAGGGTAAACTCGCCGCAATTGTCAACATCCTTGACGGAAATCGCGTACTCGTTGATGGGCCTTCCTCCAATGTGCTCCGTACCGTAAGGAACCTTAAGGACCTTCAGCTTACGAAGTTCAAGATCCCCATTCGCGTTCAGCAGAGAACTAAGAACGTGAAGAAGATTTGGGATGACAAAGAAGTTGGAGGAAGTTGGTCGGAGACTGCATGGGCGAAGAAAATTGCAGCACGGAAAATTCGCTCTACTCTTTCTGACTTCGACCGCTTCAAGCTCATGCGTGCGAAGCAGTGCAGGAACCGTGTTATTCGGGCGGAATTCCTTAAGCTGAAGAAGCGTAACAAT---GCA------------------CGCGGAGGACAGGCGGGAGCCAAGTTCCGCATTTCCCTGGCTCTCCCCGTCGGAGCTGTCATGAACTGCGCCGACAACACCGGAGCCAAGAACCTGTACGTGATCGCCGTCTACGGCATCCGTGGTCGCCTGAACAGGCTGCCCACCGCTGGTGTCGGTGACATGTTCGTCGCCTCGGTCAAGAAGGGAAAGCCCGAGCTCAGGAAGAAGGTGCTCCAGGGTGTCGTGATCAGGCAGCGCAAGCAGTTCCGCCGCAAGGATGGCTCGTTCATCTACTTCAAGGACAACGCCGGCGTCATCGTCAACAACAAGGGAGAGATGAAGGGTTCCGCTATCACTGGCCCCGTTGCCAAGGAGTGCGCCGACCTGTGGCCCCGTATTGCCTCCAACGCTGGCTCCATCGCC------------------------------CTCCGMGGCAAGGCCAAGGATGCCCTCCTCAAGACGCTCGACGAGCAGAAGCAGGAGCTTGCCAGCCTCCAGGTCTCCAAGGTGACCGGTGGCGCTGCCTCCAAGCTGTCCAAGATCAGGACTGTCCGCAAGAACATTGCTCGCGTTCTCACCGTTATCAACCAGACCACCAAGCAGGAGCTGAGGAAGTTCTACAAGGGCAAGGCTTACAAGCCCACCGACCTCCGCTACAGGAAGACGCGCGCCCAGCGCCGCGCTCTGACCAAGCACGAGGCTAGCCTCCGCTCCTCCAAGCAGCAGCGTCACGCCGTTGCCACCAAGCTGCGTGTCTTCGCCGTCAAGGCA---ATGGTT---CAAGCAATCCAGAAACTTGTGAAGCCGGACGGCAAGCCCGCCACGGACCTCGAGAAGCAGATCGCCACCGCTCTGCACGAGCTCGACTCGTCC---GCCGACATCAAGAACCAGCTGCGTGAGCTGTACATCGTCGGCGTCAAGGAGGTCGAGATCAACAACAAGAAGGTGATCATCGTCTTCGTGCCCGTGCCGCAGCTGAAGCAGTTCCAGAAGAACCAGGTCCGCCTTGTCCGCGAGCTCGAGAAGAAGCTCGGTGGCAAGCACGTCCTTTTCGTTGCCCGCCGCCGCATCCTCCCGAAGCCGCAGCGTGGATCGAAGCGCTTTGCCGAGAAGCAGAAGCGGCCGCGCTCGCGCACGCTGACTGCCGTGCACGATGCCATGCTGAACGACATCGTGTTCCCCGCCGAGATCGTTGGCCGCCGCACCCGCGTCAAGCTCGATGGCAAGCGCATCACCAAGGTTCACCTCGACAAGTCGCAGCAGATGAACGTTGAGCACAAGGTCGACACGTTCACGAACGTCTACAAGCACCTCACGGGCAAGGACGTCGTGTTCGAGTTCCCCGAGCCCATCTTC------------------------GTAAAGGAGGAGGCCGCCGTTGTCACCCTCGGCCCCCAGGCCAAGGAGGGTGAGAACGTCTTCGGCGTTGTCCACATCTACGCCTCGTTCAACGACACGTTCGTCCACGTTACCGACATCTCTGGCCGCGAAACTATCGTGCGCGTCACCGGAGGTATGAAGGTGAAGGCTGACCGTGATGAGGCCTCGCCGTACGCCGCTATGCTGGCTGCCCAGGACGTCGCTGAGCGTTGCAAGCAGCTCGGCATCAACGCCCTCCACATCAAGCTGCGCGCCACCGGAGGCACCCGCACGAAGACCCCTGGACCCGGTGCCCAGTCCGCTCTCCGTGCCCTCGCTCGCTCTGGCATGAAGATCGGCCGCATCGAGGACGTCACCCCCATCCCGTCCGACTCCACCCGCAGGAAGGGAGGTCACCGTGGTCGCCGTCTTATGCCGCTTGCACGCGATCTTCTGCACCCTGACCCGGAAAAGGAAAAGCAGAGGTGCAAGCTGAAGAGGCTTGTTCAGCATCCGAATTCTTTCTTCATGGACGTGAAGTGCCCCGGCTGCTACAAGATTACCACCGTCTTCAGCCACGCCCAAACCGTTGTCGTGTGCATCGGCTGCAACACGGTGCTCTGCCAGCCTACTGGCGGTAAGGCCCACCTCACCGAAGGCTGCTCGTTCCGCAAGAAG---CAGCAT------------GTCAAGCTCGCCAAGGTCACCAAGATCCTCGGCCGTACTGGCTCCCAGGGTCAGTGCACCCAGGTCCGCGTCGAGTTCATCGACGAC---CCGACCTCTCGCTCCATCATCCGCAACGTCAAGGGCCCCGTCCGTGAGGGAGACATCCTGAACCTTCTCGAGGCTGAGCGTGAGGCGCGTCGTCTCAGA---------------------------------------------------------------------------------------------------------------------------------------------------------------------------------------------------------------------------------------------------------------------------------------------------------------------------------------------------------------------------------------------------------------------------------------------------------------------------------------------------------------------------------------------------------------------------------------------------------------------------------------------------------------------------------------------------------------------------------------------------------------------------------------------------------------------------------------------------------------------------------------------------------------------------------------------------------------------------------------------------------------------------------------------------------------------------------------------------------------------------------------------------------------------------------------------------------------------------------------------------------------------------------------------------------------------------------------------------------------------------------------------------------------------------------------------------------------------------------------------------------------------------------------------------------------------------------------------------------------------------------------------------------------------------------------------------------------------------------------------------------------
>Neodiplogaster_sp
[truncated: 692,855 more chars]
